# Supplementary material for: Mpox, Caused by the MPXV of the Clade IIb Lineage, Goes Global
Source: Trop Med Infect Dis. 2023 Jan 20;8(2):76. doi: 10.3390/tropicalmed8020076 (PMC9966881; doi:10.3390/tropicalmed8020076)
Supplement: Supplementary file 1 [file tropicalmed-08-00076-s001.zip › Table S1.xlsx]

## Sheet: Sheet1
Table S1 175 mpox virus genome from GenBank used for phylogenetic analysis in the present study
Accession	Clades	Country ( or regions)	Collection_Date	Genome Length (bp)
MN702453.1	Clade Ⅰ	Central African Republic	2001-08-11	189632
MN702448.1	Clade Ⅰ	Central African Republic	2018-03-07	189838
MN702447.1	Clade Ⅰ	Central African Republic	2018-03-20	189841
MN702444.1	Clade Ⅰ	Central African Republic	2017-02-06	190167
MN702452.1	Clade Ⅰ	Central African Republic	2010-08-10	190244
MN702450	Clade Ⅰ	Central African Republic	2020-08-29	190264
MN702449.1	Clade Ⅰ	Central African Republic	2016-01-02	190270
MT724771	Clade Ⅰ	Democratic Republic of the Congo	2021-03-28	190352
MN702445	Clade Ⅰ	Central African Republic	2020-08-29	190519
KJ642618.1	Clade Ⅰ	Cameroon	1905-06-12	194363
KJ642612.1	Clade Ⅰ	Zaire	1905-06-08	194744
KJ642613.1	Clade Ⅰ	Zaire	1905-05-23	196442
KC257460.1	Clade Ⅰ	Democratic Republic of the Congo	1905-06-07	196487
KJ642619.1	Clade Ⅰ	Gabon	1905-06-10	196546
JX878423	Clade Ⅰ	Democratic Republic of the Congo	2014-01-14	196581
OP498046.1	Clade Ⅰ	Gabon	1905-06-10	196640
JX878418.1	Clade Ⅰ	Democratic Republic of the Congo	2007-01-02	196740
JX878426.1	Clade Ⅰ	Democratic Republic of the Congo	2007-05-27	196747
HQ857562.1	Clade Ⅰ	Zaire	2011-02-15	196849
NC_003310.1	Clade Ⅰ	Zaire	1905-06-18	196858
HM172544.1	Clade Ⅰ	Zaire	2010-07-25	196959
KP849471.1	Clade Ⅰ	Democratic Republic of the Congo	1905-06-07	197248
JX878422.1	Clade Ⅰ	Democratic Republic of the Congo	2007-03-20	197346
JX878427.1	Clade Ⅰ	Democratic Republic of the Congo	2007-05-25	197347
KP849469.1	Clade Ⅰ	Democratic Republic of the Congo	1905-06-30	197422
JX878416.1	Clade Ⅰ	Democratic Republic of the Congo	2006-12-26	197632
JX878417.1	Clade Ⅰ	Democratic Republic of the Congo	2006-12-14	197959
JX878411	Clade Ⅰ	Democratic Republic of the Congo	2014-01-14	198877
KC257459.1	Clade Ⅰ	Sudan	1905-06-27	206372
KJ642614.1	Clade Ⅱa	Netherlands	1965-05-18	190083
MN346700.1	Clade Ⅱa	Cote d'Ivoire	2017-01-31	198298
MN346702.1	Clade Ⅱa	Cote d'Ivoire	2018-05-11	198312
MN346703.1	Clade Ⅱa	Cote d'Ivoire	2018-05-20	198549
KJ642616.1	Clade Ⅱa	France: Paris	1905-05-21	198741
AY741551.1	Clade Ⅱa	Sierra Leone	2005-09-07	198756
MT903346.1	Clade Ⅱa	USA	2020-09-15	198778
DQ011153.1	Clade Ⅱa	US-Ghana	2005-09-27	198780
DQ011157.1	Clade Ⅱa	US-Ghana	2005-09-27	198780
AY603973	Clade Ⅱa	Unknown	2004-12-30	199195
AY753185	Clade Ⅱa	Unknown	2005-09-07	199469
KJ136820.1	Clade Ⅱa	Cote d'Ivoire	2012-03-01	200035
DQ011156.1	Clade Ⅱa	Liberia	2005-09-27	200256
KP849470.1	Clade Ⅱa	Cote d'Ivoire	1905-05-24	200397
MG693725.1	Clade Ⅱb	Nigeria	1905-07-09	180828
MG693723.1	Clade Ⅱb	Nigeria	1905-07-09	182482
MG693724.1	Clade Ⅱb	Nigeria	1905-07-09	183055
ON645312.1	Clade Ⅱb	United Kingdom	2022-05-11	184777
MT903341.1	Clade Ⅱb	Nigeria	2020-09-15	185309
OL504741.1	Clade Ⅱb	United Kingdom	2019-12-01	186582
OL504742.1	Clade Ⅱb	United Kingdom	2019-12-01	186995
OL504743.1	Clade Ⅱb	United Kingdom	2019-12-01	187077
ON614676.1	Clade Ⅱb	Italy	2022-05-18	190289
OP434519.1	Clade Ⅱb	USA: WA	2022-07-01	190293
OP355581.1	Clade Ⅱb	Germany	2022-08-01	190632
OP355582.1	Clade Ⅱb	Germany	2022-08-01	190632
ON782054.1	Clade Ⅱb	Spain	2022-05-31	190825
ON950045	Clade Ⅱb	Belgium	2022-07-08	190869
OP295382.2	Clade Ⅱb	Colombia	2022-07-21	194063
ON983168.1	Clade Ⅱb	Czech Republic	2022-04-28	194916
OP526859.1	Clade Ⅱb	USA	2022-06-01	195410
OP539886.1	Clade Ⅱb	USA	2022-09-01	195592
OP245318	Clade Ⅱb	Portugal	2022-08-17	195654
ON615424.1	Clade Ⅱb	Netherlands	2022-05-01	196526
ON675438.1	Clade Ⅱb	USA	2022-05-01	196919
ON755040	Clade Ⅱb	France	2022-06-14	196947
OP160532.1	Clade Ⅱb	Netherlands	2022-06-01	197008
OP341487.1	Clade Ⅱb	Netherlands	2022-08-05	197022
ON595760.2	Clade Ⅱb	Switzerland	2022-05-19	197056
ON792321.1	Clade Ⅱb	Switzerland	2022-06-02	197057
ON872184.1	Clade Ⅱb	Ireland	2022-05-30	197061
OP390175.1	Clade Ⅱb	Colombia	2022-08-02	197065
OP431398.1	Clade Ⅱb	Colombia	2022-08-17	197065
OP431399.1	Clade Ⅱb	Colombia	2022-08-17	197065
ON585029.1	Clade Ⅱb	Portugal	2022-05-04	197068
ON694332.1	Clade Ⅱb	Germany	2022-05-01	197090
ON720849.1	Clade Ⅱb	Spain	2022-05-27	197096
OP382488.1	Clade Ⅱb	France	2022-07-19	197102
ON602722.2	Clade Ⅱb	France	2022-05-01	197103
OX297403.1	Clade Ⅱb	Slovakia	2022-08-09	197106
OX336004.1	Clade Ⅱb	Slovakia	2022-08-26	197108
OP215216	Clade Ⅱb	Germany	2022-08-17	197115
OP382489.1	Clade Ⅱb	France	2022-07-19	197116
ON927248.1	Clade Ⅱb	South Africa	2022-06-24	197126
ON808416	Clade Ⅱb	United Kingdom	2022-06-21	197131
MT903343.1	Clade Ⅱb	United Kingdom	2022-08-26	197134
OP303784.1	Clade Ⅱb	USA	2022-06-01	197138
OP594203.1	Clade Ⅱb	Germany	2022-09-01	197139
ON959175	Clade Ⅱb	Germany	2022-07-11	197139
OP215224	Clade Ⅱb	Germany	2022-08-17	197139
ON853653.1	Clade Ⅱb	Germany	2022-06-01	197140
ON853654.1	Clade Ⅱb	Germany	2022-06-01	197140
OP018588.1	Clade Ⅱb	Germany	2022-07-01	197140
OP594204.1	Clade Ⅱb	Germany	2022-09-01	197140
ON929079	Clade Ⅱb	Germany	2022-07-06	197140
OP358276.1	Clade Ⅱb	Italy	2022-08-09	197141
LC722946.1	Clade Ⅱb	Japan	2202-07-01	197141
OP422245	Clade Ⅱb	Switzerland	2022-09-13	197165
OP415194.1	Clade Ⅱb	United Kingdom	2022-03-01	197166
ON674051.1	Clade Ⅱb	USA	2022-05-01	197166
ON676708.1	Clade Ⅱb	USA	2021-11-01	197173
ON782022.1	Clade Ⅱb	Finland	1905-07-14	197176
OP257249	Clade Ⅱb	USA	2022-08-19	197176
ON792320.1	Clade Ⅱb	Switzerland	2022-06-01	197179
OP171919.2	Clade Ⅱb	USA	2022-06-25	197182
OP171923.2	Clade Ⅱb	USA	2022-07-15	197182
ON880512.1	Clade Ⅱb	Canada	2022-06-01	197183
ON838939.1	Clade Ⅱb	Spain	2022-06-06	197185
OP442947.1	Clade Ⅱb	USA	2022-08-01	197186
OP415188.1	Clade Ⅱb	United Kingdom	2022-06-01	197191
ON782021.1	Clade Ⅱb	Finland	2022-05-01	197193
ON880538.1	Clade Ⅱb	Canada	2022-06-01	197193
OP289783.1	Clade Ⅱb	Peru	2022-06-27	197193
OP019277.1	Clade Ⅱb	Austria	2022-07-04	197193
OP320552.1	Clade Ⅱb	Peru	2022-07-06	197193
OP536815.1	Clade Ⅱb	United Kingdom	2022-09-01	197193
OP536786.1	Clade Ⅱb	United Kingdom	2022-01-01	197194
ON880519.3	Clade Ⅱb	Canada	2022-05-13	197194
OP013005.1	Clade Ⅱb	Canada	2022-06-06	197195
OP013013.1	Clade Ⅱb	Canada	2022-06-10	197195
OP013014.1	Clade Ⅱb	Canada	2022-06-11	197195
OP012849.1	Clade Ⅱb	Taiwan (China)	2022-07-01	197196
ON694330.1	Clade Ⅱb	Germany	2022-05-01	197198
ON803419.1	Clade Ⅱb	Canada	2022-05-14	197198
OP019275.1	Clade Ⅱb	Austria	2022-06-10	197199
ON803432	Clade Ⅱb	Canada	2022-06-21	197199
OP289782.1	Clade Ⅱb	Peru	2022-06-25	197200
OP204857.1	Clade Ⅱb	South Korea	2022-08-01	197200
OP597769.1	Clade Ⅱb	Egypt	2022-09-26	197201
OP413714.1	Clade Ⅱb	United Kingdom	2022-08-01	197202
OP205086.1	Clade Ⅱb	United Kingdom	2022-06-06	197203
OP422342.1	Clade Ⅱb	Austria	2022-08-02	197204
OP415195.1	Clade Ⅱb	United Kingdom	2022-03-01	197205
OP415196.1	Clade Ⅱb	United Kingdom	2022-03-01	197205
ON563414.3	Clade Ⅱb	USA	2022-05-01	197205
OP415187.1	Clade Ⅱb	United Kingdom	2022-06-01	197205
OP205075.1	Clade Ⅱb	United Kingdom	2022-06-11	197205
OP205125.1	Clade Ⅱb	United Kingdom	2022-06-24	197205
OP413713.1	Clade Ⅱb	United Kingdom	2022-07-01	197205
OP415180.1	Clade Ⅱb	United Kingdom	2022-07-01	197205
OP422341.1	Clade Ⅱb	Austria	2022-08-01	197205
MT903345.1	Clade Ⅱb	United Kingdom	1905-07-12	197205
OP205081	Clade Ⅱb	United Kingdom	2022-08-11	197205
NC_063383.1	Clade Ⅱb	Nigeria	2018-08-01	197209
MT903340.1	Clade Ⅱb	Nigeria		197209
ON918611	Clade Ⅱb	South Africa	2022-07-26	197213
OP642362	Clade Ⅱb	India: Kerala	2022-10-14	197215
ON843163.1	Clade Ⅱb	Portugal	2022-05-13	197221
ON843173.1	Clade Ⅱb	Portugal	2022-05-27	197221
ON676707.1	Clade Ⅱb	USA	2021-07-01	197265
ON694329.1	Clade Ⅱb	Germany	2022-05-01	197271
MT903342.1	Clade Ⅱb	Singapore	1905-07-14	197309
ON918656.1	Clade Ⅱb	Taiwan (China)	2022-06-01	197315
MN648051.1	Clade Ⅱb	Israel	2018-10-04	197417
ON751962.1	Clade Ⅱb	Brazil	2022-06-07	197420
ON694331.1	Clade Ⅱb	Germany	2022-05-01	197436
ON631963.1	Clade Ⅱb	Australia	2022-05-01	197443
OP612680	Clade Ⅱb	Nigeria	2022-10-11	197498
OP612684	Clade Ⅱb	Nigeria	2022-10-11	197514
ON609725.2	Clade Ⅱb	Slovenia	2022-05-23	197520
KJ642617.1	Clade Ⅱb	Nigeria	1905-05-24	197551
MT250197.1	Clade Ⅱb	Singapore	1905-07-11	197551
MT903338	Clade Ⅱb	Nigeria	2020-09-15	197559
MK783030.1	Clade Ⅱb	Nigeria	2017-11-30	197566
MK783029.1	Clade Ⅱb	Nigeria	2017-12-06	197566
MK783031	Clade Ⅱb	Nigeria	2019-07-24	197566
OP204840.1	Clade Ⅱb	France	2022-06-10	197601
ON754987.1	Clade Ⅱb	Slovenia	2022-05-23	197653
ON959135.1	Clade Ⅱb	USA	2022-05-01	197764
ON954773.1	Clade Ⅱb	USA	2022-05-01	197767
KJ642615.1	Clade Ⅱb	Nigeria	1905-05-31	197792
OX009124.1	Clade Ⅱb	Sweden	2022-05-22	198015
ON622713.1	Clade Ⅱb	Belgium	2022-05-22	198016
OX044343	Clade Ⅱb	Spain	2022-07-30	198547
OP526860.1	Clade Ⅱb	USA	2022-06-01	206803
OP526861.1	Clade Ⅱb	USA	2022-06-01	210919
