# Supplementary material for: Mpox, Caused by the MPXV of the Clade IIb Lineage, Goes Global
Source: Trop Med Infect Dis. 2023 Jan 20;8(2):76. doi: 10.3390/tropicalmed8020076 (PMC9966881; doi:10.3390/tropicalmed8020076)
Supplement: Supplementary file 1 [file tropicalmed-08-00076-s001.zip › Table S2.xlsx]

## Sheet: Table S2
Table S2 Geographic distribution of confirmed mpox cases from 1st May to 23rd December 2022
Continient	Country	Confirmed cases	Deaths
Europe	Spain	7496	3
	Germany	3676	0
	United Kingdom	3730	0
	France	4110	0
	Netherlands	1256	0
	Portugal	948	0
	Italy	936	0
	Belgium	790	1
	Switzerland	551	0
	Israel	262	0
	Austria	327	0
	Sweden	250	0
	Ireland	225	0
	Norway	93	0
	Denmark	192	0
	Hungary	80	0
	poland	214	0
	Slovenia	47	0
	Romania	46	0
	Finland	42	0
	Greece	85	0
	Czechia	71	1
	Malta	33	0
	Iceland	16	0
	Lithuania	5	0
	Luxembourg	57	0
	Bulgaria	6	0
	Croatia	29	0
	Gibraltar	6	0
	Cyprus	5	0
	Latvia	6	0
	Bosnia and Herzegovina	9	0
	Moldova	2	0
	Monaco	3	0
	Montenegro	2	0
	Russia	2	0
	Slovakia	14	0
	Ukraine	5	0
	Andorra	4	0
	Estonia	11	0
	Saint Martin (French part)	1	0
	San Marino	1	0
	Serbia	40	0
North Ameria	United States	29528	20
	Bermuda	1	0
	Canada	1459	0
	Mexico	3509	4
	Guatemala	244	0
	Puerto Rico	207	0
	Dominican Republic	52	0
	El Salvador	52	0
	Costa Rica	37	0
	Jamaica	18	0
	Martinique	1	0
	Greenland	2	0
	Honduras	11	0
	Panama	66	0
	Guadeloupe	1	0
	Bahamas	2	0
	Cuba	8	1
	Barbados	1	0
	Georgia	2	0
South America	Brazil	10375	14
	Bolivia	261	0
	Peru	3622	5
	Chile	1367	3
	Argentina	987	1
	Colombia	3971	0
	Uruguay	19	0
	Aruba	3	0
	Guyana	2	0
	Curacao	3	0
	Paraguay	39	0
	Ecuador	346	2
	Venezuela	10	0
Africa	Egypt	3	0
	Nigeria	753	7
	Democratic Republic of Congo	257	0
	Ghana	116	4
	Sudan	18	1
	Cameroon	18	3
	Congo	5	0
	Liberia	4	0
	Benin	3	0
	Central African Republic	13	0
	South Africa	5	0
	Mozambique	1	1
	Morocco	3	0
Asia	United Arab Emirates	16	0
	Thailand	12	0
	Singapore	19	0
	Philippines	4	0
	China	6	0
	Qatar	5	0
	Japan	7	0
	Lebanon	24	0
	Iran	1	0
	India	20	1
	Indonesia	1	0
	Saudi Arabia	8	0
	Jordan	1	0
	South Korea	4	0
	Bahrain	1	0
	Vietnam	1	0
	Sri Lanka	2	0
	Turkey	12	0
Oceania	Australia	144	0
	Guam	1	0
	New Caledonia	1	0
	New Zealand	40	0
Total	110	83419	72
