# Supplementary material for: Mpox, Caused by the MPXV of the Clade IIb Lineage, Goes Global
Source: Trop Med Infect Dis. 2023 Jan 20;8(2):76. doi: 10.3390/tropicalmed8020076 (PMC9966881; doi:10.3390/tropicalmed8020076)
Supplement: Supplementary file 1 [file tropicalmed-08-00076-s001.zip › Table S3.xlsx]

## Sheet: Table S3
Table S3 Epidemic situation of mpox cases in West and Central Africa
Country	Year	Location	Suspected cases	Confirmed cases	Deaths	Reference (source of data)
Benin	1978		1	1	0	Human monkeypox, 1970-79
	2022.6.14-2022.12.19		3	3	0	WHO AFRO - Outbreaks and Emergencies Bulletin - Week 51/2022
Cameroon	1979	Mfou District	1	1	0	Human Monkeypox: A Newly Emerged Orthopoxvirus Zoonosis in the Tropical Rain Forests of Africa
	1980		1	1	0
	1989	Nkoteng	1	1	0	Asymptomatic Orthopoxvirus Circulation in Humans in the Wake of a Monkeypox Outbreak among Chimpanzees in Cameroon
	1990		4	1	0
	2018	Njikwa Health district (n=6 suspected, n=1 confirmed) Akwaya Health District (n=6 suspected), Biyem-Assi Health District (n=1 suspected), Bertoua Health District (n=1 suspected), and Fotokol Health district (n=1 suspected)	16	1	0	https://www.who.int/emergencies/disease-outbreak-news/item/05-june-2018-monkeypox-cameroon-en
	2019	Ekondo-Titi health district	1	1	0
	2022.01.01-2022.12.6	Kumba, Ayos District	106	18	3	WHO AFRO - Outbreaks and Emergencies Bulletin - Week 51/2022
Central African Republic	1984	Sangha Administrative Region		6	0	Monkey pox virus infection in humans in the Central African Republic
	2001	Mbomou region	4		/	Emergence of Monkeypox — West and Central Africa, 1970–2017
	2010	a settlement in the deep forest area of the southern CAR	/	2	0	Maculopapular lesions in the Central African Republic
	2015	Mbomou Prefecture, Bakouma and Bangassou subprefectures	12	/	3	Twelve cases of monkeypox virus outbreak in Bangassou District (Central African Republic) in December 2015
	2016	Haute-Kotto Health District, Yalinga	26	3	1
	2017	Ouango Health Districts	48	6	0	WHO. Weekly Bulletin on Outbreaks and Other Emergencies, Week 22 2017 (2017). Available online at: http://apps.who.int/iris/bitstream/10665/255624/ 1/OEW22-270262017.pdf (Accessed 22/03/2018)
	2018	Mbaiki, Bangassou, Bossembele, Bambari District	45	25	2
	2022.03.04-2022.12.11	Mbaïki, Alindao, Bimbo Health District	55	13	3	WHO AFRO - Outbreaks and Emergencies Bulletin - Week 51/2022
Côte d’Ivoire	1971	Abengourou	/	1	0
	1981	rural health sector of Daloa	/	1	0	Monkeypox: second human case observed in Ivory Coast (rural health sector of Daloa
Democratic Republic of the Congo	1970-1979	Bandundu,Equateur, Kasai,Kivu	/	38	8	Human monkeypox, 1970-79*
	1970-1980		/	48	/	Re-emergence of monkeypox in Africa: a review of the past six years
	1981-1986	Bandundu, Equateur and Kasai Orientale	/	386	/	Re-emergence of monkeypox in Africa: a review of the past six years
	1987-1995		/	2	/	Re-emergence of monkeypox in Africa: a review of the past six years
	1996	Katako Kombe health zone, Sankuru Sub-region,Kasai Oriental region	71	13	6	Re-emergence of human monkeypox in Zaire in 1996
	1997	Akungula, Ekanga and other villiges; Katako Kombe health zone ang Lodja health zone	440	/	/	https://www.who.int/emergencies/disease-outbreak-news/item/1997_11_14b-en
	1998-2002		1265	88	/	Kebela BI. Le profifil epidemiologique de monkeypox en RDC 1998–2002.
	2003-2004	all 11 DRC provinces	1809	52	/	Epidemiol Republ Democr Congo. (2004) 29:2–6.
	2005-2007	Kole, Lomela, and Tshudi Loto	/	760	/	Major increase in human monkeypox incidence 30 years after smallpox vaccination campaigns cease in the Democratic Republic of Congo
	2010-2013		2000 (at least/per year)	312	10	Emergence of Monkeypox as the Most Important Orthopoxvirus Infection in Humans
	2014-2016	Tquateur and Tshuapa province	587	225	/
	2018	Sankuru province	3949	34	86
	2019	Multiple provinces	5288		107
	2020	Multiple provinces	6257	39	229
	2021	Multiple provinces	2898		81
	2022.01.01-11.27	Sankuru, Tshopo, Ecuador, Tshuapa	5114	206	0	WHO AFRO - Outbreaks and Emergencies Bulletin - Week 51/2022
Gabon	1987	Region between Lambarene and N’Djole	/	4	2	First appearance of monkey pox in human beings in Gabon
	1991		9	9	/	Monkeypox, 1991. Gabon
Gambia	1976		1	/	/
Ghana	1975		1	/	/
	2022.05.24-2022.12.18	the Eastern, Western, and Greater Accra regions	656	116	4	WHO AFRO - Outbreaks and Emergencies Bulletin - Week 51/2022
Liberia	1970	Grand Geddah	4	4	0	Human infection with monkeypox virus: laboratory investigation of six cases in West Africa
	2016	Grand Cape Mount(4), Rivercress(9)	13	0	2	WHO. Weekly Bulletin on Outbreaks and Other Emergencies, week 8 2018 (2018). Available online at: http://apps.who.int/iris/bitstream/10665/260335/1/OEW8-1723022018.pdf (Accessed 22/03/2018)
	2017	Rivercrcess and Maryland counties	3	2	0	WHO. Weekly Bulletin on Outbreaks and Other Emergencies, week 8 2018 (2018). Available online at: http://apps.who.int/iris/bitstream/10665/260335/1/OEW8-1723022018.pdf (Accessed 22/03/2018)
	2022.7.23-11.2		3	3	0	WHO AFRO - Outbreaks and Emergencies Bulletin - Week 51/2022
Morocoo	2022		1	1	0
Nigeria	1971	Aba State	2	2	0	Human infection with monkeypox virus: laboratory investigation of six cases in West Africa
	1978	Oyo State	1	1	0
	2017	Multiple states	197	68	2
	2018	Multiple states	103	58	6
	2019	Multiple states	106	44	0
	2021	Delta (8), Lagos (5), Bayelsa (6), Rivers (6), Edo (3), FCT (1), Niger (1), Ogun (1)	93	31	0
	2022.01.01-2022.10.30	Adamawa , Bayelsa, Cross River, Delta, Federal Capital Territory , Imo , Kano , Lagos , and River	704	704	7	WHO AFRO - Outbreaks and Emergencies Bulletin - Week 51/2022
Republic of the Congo	2003	Likouala Region	1	3	1	Extended interhuman transmission of monkeypox in a hospital community in the Republic of the Congo, 2003
	2010	Likouala Region	8	2	0	Emergence of Monkeypox as the Most Important Orthopoxvirus Infection in Humans
	2017	Likouala Region	88	8	6
	2019	Gambona district	9	2	0
	2022.01.01-2022.12.15	Impfondo District	19	5	3	WHO AFRO - Outbreaks and Emergencies Bulletin - Week 51/2022
Sierra Leone	1970	Aguebu	1	1	0	Human infection with monkeypox virus: laboratory investigation of six cases in West Africa
	2014	Bo	/	1	1
	2017	Pujehan District	/	1	0
	2021		/	1	0
Total	1970-2022		38025	3849	576

## Sheet: Sheet1
Suspected cases	Confirmed cases	Deaths		Suspected cases	Confirmed cases	Deaths
1	1	0		3	3	0
				106	18	3
1	1	0		55	13	3
1	1	0		5114	206	0
1	1	0		656	116	4
4	1	0		3	3	0
16	1	0		1	1	0
1	1	0		704	704	7
				19	5	3
	6	0		6661	1069	20
4		/		38025	3849	576
/	2	0		0.175174	0.277734	0.0347222
12	/	3		0.175	0.28	0.035
26	3	1
48	6	0
45	25	2
/	1	0
/	1	0
/	38	8
/	48	/
/	386	/
/	2	/
71	13	6
440	/	/
1265	88	/
1809	52	/
/	760	/
2000 (at least/per year)	312	10
587	225	/
3949	34	86
5288		107
6257	39	229
2898		81
/	4	2
9	9	/
1	/	/
1	/	/
4	4	0
13	0	2
3	2	0
2	2	0
1	1	0
197	68	2
103	58	6
106	44	0
93	31	0
1	3	1
8	2	0
88	8	6
9	2	0
1	1	0
/	1	1
/	1	0
/	1	0
