# Supplementary material for: Mpox, Caused by the MPXV of the Clade IIb Lineage, Goes Global
Source: Trop Med Infect Dis. 2023 Jan 20;8(2):76. doi: 10.3390/tropicalmed8020076 (PMC9966881; doi:10.3390/tropicalmed8020076)
Supplement: Supplementary file 1 [file tropicalmed-08-00076-s001.zip › Table S4.xlsx]

## Sheet: Sheet 1
Table S4 The SNPs profile of 175 mpox genome selected in the present study
Reference Name	Sample_name	Start_syn	Stop_syn	Start_nonsyn	Stop_nonsyn	Premature_stop	Synonymous	Nonsynonymous	Total_CDS_SNP	Intergenic	Total_SNP
AY603973.1	AY753185.1	0	0	0	0	0	3	3	6	0	6
AY603973.1	KJ642614.1	0	0	0	0	0	9	11	20	3	23
AY603973.1	KJ642616.1	0	0	0	0	0	8	10	18	5	23
AY603973.1	AY741551.1	0	0	0	0	0	36	23	59	6	65
AY603973.1	DQ011156.1	0	0	0	0	0	26	30	56	11	67
AY603973.1	KP849470.1	0	0	0	0	0	34	32	66	10	76
AY603973.1	KJ136820.1	0	0	0	0	1	32	33	66	13	79
AY603973.1	MN346700.1	0	0	0	0	1	33	36	70	14	84
AY603973.1	MN346703.1	0	0	0	0	1	33	34	68	16	84
AY603973.1	MN346702.1	0	0	0	0	1	33	35	69	16	85
AY603973.1	MT903346.1	0	0	0	0	0	36	51	87	19	106
AY603973.1	DQ011153.1	0	0	0	0	0	37	51	88	19	107
AY603973.1	DQ011157.1	0	0	0	0	0	37	51	88	19	107
AY603973.1	KJ642615.1	0	0	0	0	0	90	82	172	29	201
AY603973.1	OP431399.1	0	0	0	0	0	117	119	235	39	274
AY603973.1	MG693724.1	0	0	0	0	2	122	115	237	43	280
AY603973.1	KJ642617.1	0	0	0	0	1	120	114	234	49	283
AY603973.1	MT903341.1	0	0	0	0	1	125	126	251	45	296
AY603973.1	OP390175.1	0	1	0	0	0	127	127	253	46	299
AY603973.1	MG693723.1	0	0	0	0	1	127	128	255	46	301
AY603973.1	MK783031.1	0	0	0	0	1	127	127	254	52	306
AY603973.1	MT903338.1	0	0	0	0	1	128	127	254	52	306
AY603973.1	MK783029.1	0	0	0	0	1	127	128	255	52	307
AY603973.1	MT903340.1	0	0	0	0	1	129	127	255	52	307
AY603973.1	NC_063383.1	0	0	0	0	1	129	127	255	52	307
AY603973.1	MK783030.1	0	0	0	0	1	128	130	258	52	310
AY603973.1	MT250197.1	0	0	0	0	1	129	130	259	51	310
AY603973.1	OP431398.1	0	0	0	0	0	132	133	264	46	310
AY603973.1	ON645312.1	0	0	0	0	0	141	131	271	41	312
AY603973.1	OP612680.1	0	0	0	0	1	129	133	262	52	314
AY603973.1	OP612684.1	0	0	0	0	1	128	135	263	52	315
AY603973.1	MT903343.1	0	0	0	0	1	130	134	264	53	317
AY603973.1	MT903345.1	0	0	0	0	1	132	132	264	54	318
AY603973.1	MN648051.1	0	0	0	0	1	131	135	266	53	319
AY603973.1	MT903342.1	0	0	0	0	1	131	135	266	53	319
AY603973.1	OL504741.1	0	0	0	0	1	132	137	269	53	322
AY603973.1	OL504742.1	0	0	0	0	1	132	137	269	53	322
AY603973.1	OL504743.1	0	0	0	0	1	132	137	269	53	322
AY603973.1	ON585029.1	0	0	0	0	1	138	133	271	52	323
AY603973.1	ON676707.1	0	0	0	0	3	139	140	280	52	332
AY603973.1	OP526860.1	0	0	0	0	1	141	141	282	51	333
AY603973.1	OP526861.1	0	0	0	0	1	141	141	282	51	333
AY603973.1	ON674051.1	0	0	0	0	2	136	145	281	53	334
AY603973.1	ON843163.1	0	0	0	1	0	136	145	280	54	334
AY603973.1	ON675438.1	0	0	0	0	3	139	143	283	54	337
AY603973.1	ON872184.1	0	0	0	0	1	141	146	287	51	338
AY603973.1	OP295382.2	0	0	0	0	1	142	146	288	54	342
AY603973.1	OP526859.1	0	0	0	0	1	145	146	291	55	346
AY603973.1	ON676708.1	0	0	0	0	1	146	145	291	56	347
AY603973.1	OP355582.1	0	0	0	0	1	147	147	294	53	347
AY603973.1	ON615424.1	0	0	0	0	1	144	149	293	56	349
AY603973.1	OP355581.1	0	0	0	0	1	146	148	294	55	349
AY603973.1	OP422245.1	0	0	1	1	2	143	155	296	53	349
AY603973.1	ON792321.1	0	0	0	0	1	145	151	296	56	352
AY603973.1	OP434519.1	0	0	0	0	1	145	151	296	56	352
AY603973.1	OP597769.1	0	0	0	0	4	139	156	297	55	352
AY603973.1	ON595760.2	0	0	0	0	1	145	150	295	58	353
AY603973.1	ON751962.1	0	0	0	0	1	146	149	295	58	353
AY603973.1	OP382488.1	0	0	0	0	1	145	152	297	56	353
AY603973.1	OP415194.1	0	0	0	0	1	146	149	295	58	353
AY603973.1	OP539886.1	0	0	0	0	1	147	147	294	59	353
AY603973.1	ON563414.3	0	0	0	0	1	146	150	296	58	354
AY603973.1	ON614676.1	0	0	0	0	1	146	150	296	58	354
AY603973.1	ON622713.1	0	0	0	0	1	146	150	296	58	354
AY603973.1	ON755040.1	0	0	0	0	1	146	150	296	58	354
AY603973.1	ON782022.1	0	0	0	0	1	146	150	296	58	354
AY603973.1	ON803419.1	0	0	0	0	1	146	150	296	58	354
AY603973.1	ON853654.1	0	0	0	0	1	146	150	296	58	354
AY603973.1	ON880512.1	0	0	0	0	1	146	150	296	58	354
AY603973.1	OP013013.1	0	0	0	0	1	146	150	296	58	354
AY603973.1	OP205075.1	0	0	0	0	1	146	150	296	58	354
AY603973.1	OP215224.1	0	0	0	0	1	146	150	296	58	354
AY603973.1	OP257249.1	0	0	0	0	1	146	150	296	58	354
AY603973.1	OP303784.1	0	0	0	0	1	146	150	296	58	354
AY603973.1	OP415195.1	0	0	0	0	1	146	150	296	58	354
AY603973.1	OP415196.1	0	0	0	0	1	146	150	296	58	354
AY603973.1	OP536815.1	0	0	0	0	1	146	150	296	58	354
AY603973.1	ON694329.1	0	0	0	0	1	146	151	297	58	355
AY603973.1	ON694332.1	0	0	0	0	1	146	151	297	58	355
AY603973.1	ON720849.1	0	0	0	0	1	147	150	297	58	355
AY603973.1	ON803432.1	0	0	0	0	1	146	151	297	58	355
AY603973.1	ON843173.1	0	0	0	0	1	146	151	297	58	355
AY603973.1	ON929079.1	0	0	0	0	1	146	151	297	58	355
AY603973.1	ON950045.2	0	0	0	0	1	148	150	297	58	355
AY603973.1	ON959175.1	0	0	0	0	1	147	150	297	58	355
AY603973.1	ON983168.1	0	0	0	0	1	146	150	296	59	355
AY603973.1	OP019275.1	0	0	0	0	1	146	151	297	58	355
AY603973.1	OP160532.1	0	0	0	0	1	146	151	297	58	355
AY603973.1	OP205081.1	0	0	0	0	1	146	150	296	59	355
AY603973.1	OP215216.1	0	0	0	0	1	147	150	297	58	355
AY603973.1	OP289782.1	0	0	0	0	1	146	150	296	59	355
AY603973.1	OP289783.1	0	0	0	0	1	146	150	296	59	355
AY603973.1	OP415180.1	0	0	0	0	1	146	151	297	58	355
AY603973.1	OP415187.1	0	0	0	0	1	147	150	297	58	355
AY603973.1	OX297403.1	0	0	0	0	1	147	150	297	58	355
AY603973.1	OX336004.1	0	0	0	0	1	147	150	297	58	355
AY603973.1	ON602722.2	0	0	0	0	1	146	152	298	58	356
AY603973.1	ON631963.1	0	0	0	0	1	146	152	298	58	356
AY603973.1	ON694330.1	0	0	0	0	1	146	152	298	58	356
AY603973.1	ON694331.1	0	0	0	0	1	146	152	298	58	356
AY603973.1	ON782021.1	0	0	0	0	1	148	151	298	58	356
AY603973.1	ON792320.1	0	0	0	0	1	147	152	298	58	356
AY603973.1	ON808416.1	0	0	0	0	1	148	150	298	58	356
AY603973.1	ON838939.1	0	0	0	0	1	147	151	298	58	356
AY603973.1	ON880519.3	0	0	0	0	1	146	152	298	58	356
AY603973.1	ON880538.1	0	0	0	0	1	147	151	298	58	356
AY603973.1	ON954773.1	0	0	0	0	1	146	152	298	58	356
AY603973.1	OP013014.1	0	0	0	0	1	148	149	297	59	356
AY603973.1	OP205086.1	0	0	0	0	1	146	151	297	59	356
AY603973.1	OP205125.1	0	0	0	0	1	147	151	298	58	356
AY603973.1	OP320552.1	0	0	0	0	1	146	151	297	59	356
AY603973.1	OP422341.1	0	0	0	0	1	147	151	298	58	356
AY603973.1	OX044343.2	0	0	0	0	1	147	151	298	58	356
AY603973.1	LC722946.1	0	0	0	0	1	147	152	299	58	357
AY603973.1	ON609725.2	0	0	0	0	1	148	152	299	58	357
AY603973.1	ON754987.1	0	0	0	0	1	148	152	299	58	357
AY603973.1	ON853653.1	0	0	0	0	1	146	151	297	60	357
AY603973.1	ON959135.1	0	0	0	0	1	146	153	299	58	357
AY603973.1	OP018588.1	0	0	0	0	1	146	151	297	60	357
AY603973.1	OP019277.1	0	0	0	0	1	146	152	298	59	357
AY603973.1	OP204857.1	0	0	0	0	1	147	152	299	58	357
AY603973.1	OP245318.1	0	1	0	0	1	147	152	300	57	357
AY603973.1	OP382489.1	0	0	0	0	1	147	153	300	57	357
AY603973.1	OP413714.1	0	0	0	0	1	148	150	298	59	357
AY603973.1	OP415188.1	0	0	0	0	1	147	152	299	58	357
AY603973.1	OP422342.1	0	0	0	0	1	148	151	299	58	357
AY603973.1	OP442947.1	0	0	0	0	2	146	152	299	58	357
AY603973.1	OX009124.1	0	0	0	0	1	146	152	298	59	357
AY603973.1	OP341487.1	0	0	0	0	1	146	154	300	58	358
AY603973.1	OP536786.1	0	0	0	0	1	149	151	300	58	358
AY603973.1	ON782054.1	0	0	0	1	1	148	154	301	58	359
AY603973.1	ON918656.1	0	0	0	0	1	148	153	301	58	359
AY603973.1	OP171923.2	0	0	0	0	1	149	152	301	58	359
AY603973.1	OP358276.1	0	0	0	0	1	147	154	301	58	359
AY603973.1	OP594204.1	0	0	0	0	1	149	152	301	58	359
AY603973.1	ON918611.1	0	0	0	0	1	147	154	301	59	360
AY603973.1	OP013005.1	0	0	0	0	1	149	153	302	58	360
AY603973.1	ON927248.1	0	0	0	1	1	147	155	302	59	361
AY603973.1	OP171919.2	0	0	0	0	1	148	154	302	59	361
AY603973.1	OP594203.1	0	0	1	0	1	150	153	303	58	361
AY603973.1	OP204840.1	0	0	0	1	1	149	154	303	60	363
AY603973.1	OP413713.1	0	0	0	0	1	151	154	305	59	364
AY603973.1	MG693725.1	0	0	1	0	7	132	188	326	52	378
AY603973.1	OP012849.1	0	0	0	1	7	166	197	370	67	437
AY603973.1	MT724771.1	0	1	1	0	2	206	169	379	69	448
AY603973.1	OP642362.1	0	0	0	1	1	158	231	387	98	485
AY603973.1	HQ857562.1	0	0	4	0	3	316	248	571	93	664
AY603973.1	KJ642613.1	0	0	3	0	3	320	242	568	97	665
AY603973.1	KP849471.1	0	0	3	0	3	316	246	568	97	665
AY603973.1	KC257460.1	0	0	3	0	3	320	244	570	96	666
AY603973.1	JX878417.1	0	0	3	0	4	322	245	574	95	669
AY603973.1	JX878411.1	0	0	3	0	3	317	253	576	95	671
AY603973.1	KP849469.1	0	0	3	0	3	327	245	578	94	672
AY603973.1	MN702453.1	0	0	3	0	3	324	248	578	94	672
AY603973.1	MN702447.1	0	0	3	0	3	327	246	579	94	673
AY603973.1	MN702452.1	0	0	3	0	3	325	248	579	94	673
AY603973.1	JX878422.1	0	0	3	0	3	319	250	575	99	674
AY603973.1	JX878427.1	0	0	3	0	3	319	248	573	101	674
AY603973.1	MN702448.1	0	0	3	0	3	327	247	580	94	674
AY603973.1	JX878416.1	0	0	3	0	3	319	249	574	101	675
AY603973.1	JX878426.1	0	0	3	0	3	320	254	580	96	676
AY603973.1	JX878423.1	0	0	3	0	3	327	249	581	96	677
AY603973.1	KJ642619.1	0	0	3	0	4	323	246	576	101	677
AY603973.1	JX878418.1	0	0	3	1	4	317	258	582	96	678
AY603973.1	KC257459.1	0	0	3	0	3	324	250	580	98	678
AY603973.1	KJ642612.1	0	0	3	0	3	329	245	580	98	678
AY603973.1	MN702449.1	0	0	3	0	3	327	248	581	98	679
AY603973.1	OP498046.1	0	0	3	0	4	324	248	579	100	679
AY603973.1	KJ642618.1	0	0	3	0	5	330	247	585	96	681
AY603973.1	MN702450.1	0	0	3	0	3	328	252	586	97	683
AY603973.1	MN702444.1	0	0	3	0	3	329	250	585	99	684
AY603973.1	MN702445.1	0	0	3	0	3	329	250	585	99	684
AY603973.1	HM172544.1	0	0	4	0	3	335	271	613	96	709
AY603973.1	NC_003310.1	0	0	3	0	4	341	308	656	98	754

## Sheet: Sheet 2
The genomic alignment between the sample genome and reference genome
Reference genome	Reference_AY603973.1	AY741551.1	AY753185.1	DQ011153.1	DQ011156.1	DQ011157.1	HM172544.1	HQ857562.1	JX878411.1	JX878416.1	JX878417.1	JX878418.1	JX878422.1	JX878423.1	JX878426.1	JX878427.1	KC257459.1	KC257460.1	KJ136820.1	KJ642612.1	KJ642613.1	KJ642614.1	KJ642615.1	KJ642616.1	KJ642617.1	KJ642618.1	KJ642619.1	KP849469.1	KP849470.1	KP849471.1	LC722946.1	MG693723.1	MG693724.1	MG693725.1	MK783029.1	MK783030.1	MK783031.1	MN346700.1	MN346702.1	MN346703.1	MN648051.1	MN702444.1	MN702445.1	MN702447.1	MN702448.1	MN702449.1	MN702450.1	MN702452.1	MN702453.1
AY603973.1_100144	G	G	G	G	G	G	A	A	A	A	A	A	A	A	A	A	A	A	G	A	A	G	G	G	G	A	A	A	G	A	G	G	G	G	G	G	G	G	G	G	G	A	A	A	A	A	A	A	A
AY603973.1_100175	G	G	G	G	G	G	G	G	G	G	G	G	G	G	G	G	G	G	G	G	G	G	G	G	G	G	G	G	G	G	G	G	G	G	G	G	G	G	G	G	G	G	G	G	G	G	G	G	G
AY603973.1_100372	G	G	G	G	G	G	G	G	G	G	G	G	G	G	G	G	G	G	G	G	G	G	T	G	T	G	G	G	G	G	T	T	T	T	T	T	T	G	G	G	T	G	G	G	G	G	G	G	G
AY603973.1_100398	G	G	G	G	G	G	G	G	G	G	G	G	G	G	G	G	G	G	G	G	G	G	G	G	G	G	G	G	G	G	G	G	G	G	G	G	G	G	G	G	G	G	G	G	G	G	G	G	G
AY603973.1_100669	C	C	C	C	C	C	C	C	C	C	C	C	C	C	C	C	C	C	C	C	C	C	C	C	T	C	C	C	C	C	C	C	C	C	C	C	C	C	C	C	C	C	C	C	C	C	C	C	C
AY603973.1_101154	G	G	G	G	G	G	G	G	G	G	G	G	G	G	G	G	G	G	G	G	G	G	G	G	A	G	G	G	G	G	A	A	A	A	A	A	A	G	G	G	A	G	G	G	G	G	G	G	G
AY603973.1_101176	G	G	G	G	G	G	A	A	A	A	A	A	A	A	A	A	A	A	G	A	A	G	G	G	G	A	A	A	G	A	G	G	G	G	G	G	G	G	G	G	G	A	A	A	A	A	A	A	A
AY603973.1_105359	C	C	C	C	C	C	C	C	C	C	C	C	C	C	C	C	C	C	C	C	C	C	C	C	C	C	C	C	C	C	C	C	C	C	C	C	C	C	C	C	C	C	C	C	C	C	C	C	C
AY603973.1_105363	G	G	G	A	G	A	G	G	G	G	G	G	G	G	G	G	G	G	G	G	G	G	G	G	G	G	G	G	G	G	G	G	G	G	G	G	G	G	G	G	G	G	G	G	G	G	G	G	G
AY603973.1_105366	T	T	T	T	T	T	G	G	G	G	G	G	G	G	G	G	G	G	T	G	G	T	T	T	T	G	G	G	T	G	T	T	T	T	T	T	T	T	T	T	T	G	G	G	G	G	G	G	G
AY603973.1_105373	G	G	G	G	G	G	G	G	G	G	G	G	G	G	G	G	G	G	G	G	G	G	G	G	G	G	G	G	G	G	G	G	G	G	G	G	G	G	G	G	G	G	G	G	G	G	G	G	G
AY603973.1_106498	A	A	A	A	A	A	G	G	G	G	G	G	G	G	G	G	G	G	A	G	G	A	A	A	A	G	G	G	A	G	A	A	A	A	A	A	A	A	A	A	A	G	G	G	G	G	G	G	G
AY603973.1_106782	C	C	C	C	C	C	T	T	T	T	T	T	T	T	T	T	T	T	C	T	T	C	C	C	C	T	T	T	C	T	C	C	C	C	C	C	C	C	C	C	C	T	T	T	T	T	T	T	T
AY603973.1_107688	G	G	G	G	G	G	G	G	G	G	G	G	G	G	G	G	G	G	G	G	G	G	G	G	G	G	G	G	G	G	G	G	G	G	G	G	G	G	G	G	G	G	G	G	G	G	G	G	G
AY603973.1_108057	C	C	C	C	C	C	C	C	C	C	C	C	C	C	C	C	C	C	C	C	C	C	C	C	T	C	C	C	C	C	T	T	T	T	T	T	T	C	C	C	T	C	C	C	C	C	C	C	C
AY603973.1_108402	T	T	T	T	T	T	G	G	G	G	G	G	G	G	G	G	G	G	T	G	G	T	G	T	G	G	G	G	T	G	G	G	G	G	G	G	G	T	T	T	G	G	G	G	G	G	G	G	G
AY603973.1_108496	G	G	G	G	G	G	A	A	A	A	A	A	A	A	A	A	A	A	G	A	A	G	G	G	G	A	A	A	G	A	G	G	G	G	G	G	G	G	G	G	G	A	A	A	A	A	A	A	A
AY603973.1_108799	A	A	A	A	A	A	C	C	C	C	C	C	C	C	C	C	C	C	A	C	C	A	A	A	A	C	C	C	A	C	A	A	A	A	A	A	A	A	A	A	A	C	C	C	C	C	C	C	C
AY603973.1_109012	A	A	A	A	A	A	A	A	A	A	A	A	A	A	A	A	A	A	A	A	A	A	A	A	A	A	A	A	A	A	A	A	A	A	A	A	A	A	A	A	A	A	A	A	A	A	A	A	A
AY603973.1_109060	G	G	G	G	G	G	C	C	C	C	C	C	C	C	C	C	C	C	G	C	C	G	G	G	G	C	C	C	G	C	G	G	G	G	G	G	G	G	G	G	G	C	C	C	C	C	C	C	C
AY603973.1_109174	A	A	A	A	A	A	A	A	A	A	A	A	A	A	A	A	A	A	A	A	A	A	A	A	G	A	A	A	A	A	G	G	G	G	G	G	G	A	A	A	G	A	A	A	A	A	A	A	A
AY603973.1_109264	C	C	C	C	C	C	A	A	A	A	A	A	A	A	A	A	A	A	C	A	A	C	C	C	C	A	A	A	C	A	C	C	C	C	C	C	C	C	C	C	C	A	A	A	A	A	A	A	A
AY603973.1_109308	T	T	T	T	T	T	G	G	G	G	G	G	G	G	G	G	G	G	T	G	G	T	T	T	G	G	G	G	T	G	G	G	G	G	G	G	G	T	T	T	G	G	G	G	G	G	G	G	G
AY603973.1_109336	T	T	T	T	T	T	T	T	T	T	T	T	T	T	T	T	T	T	T	T	T	T	T	T	C	T	T	T	T	T	C	C	C	C	C	C	C	T	T	T	C	T	T	T	T	T	T	T	T
AY603973.1_109453	T	T	T	T	T	T	G	G	G	G	G	G	G	G	G	G	G	G	T	G	G	T	T	T	T	G	G	G	T	G	T	T	T	T	T	T	T	T	T	T	T	G	G	G	G	G	G	G	G
AY603973.1_109612	G	G	G	G	G	G	G	G	G	G	G	G	G	G	G	G	G	G	G	A	G	G	G	G	G	G	G	G	G	G	G	G	G	G	G	G	G	G	G	G	G	G	G	G	G	G	G	G	G
AY603973.1_109706	G	G	G	G	G	G	A	A	A	A	A	A	A	A	A	A	A	A	G	A	A	G	G	G	G	A	A	A	G	A	G	G	G	G	G	G	G	G	G	G	G	A	A	A	A	A	A	A	A
AY603973.1_109863	C	C	C	T	C	T	C	C	C	C	C	C	C	C	C	C	C	C	C	C	C	C	C	C	C	C	C	C	C	C	C	C	C	C	C	C	C	C	C	C	C	C	C	C	C	C	C	C	C
AY603973.1_110186	C	C	C	C	C	C	C	C	C	C	C	C	C	T	C	C	C	C	C	C	C	C	C	C	C	C	C	C	C	C	C	C	C	C	C	C	C	C	C	C	C	C	C	C	C	C	C	C	C
AY603973.1_110191	G	G	G	G	G	G	A	A	G	G	G	G	G	G	G	G	A	A	G	G	G	G	G	G	G	G	G	G	G	G	G	G	G	G	G	G	G	G	G	G	G	G	G	G	G	G	G	G	G
AY603973.1_110192	T	T	T	C	T	C	T	T	T	T	T	T	T	T	T	T	T	T	T	T	T	T	T	T	T	T	T	T	T	T	T	T	T	T	T	T	T	T	T	T	T	T	T	T	T	T	T	T	T
AY603973.1_110194	C	C	C	C	C	C	C	C	C	C	C	C	C	C	C	C	C	C	C	C	C	T	C	C	C	C	C	C	C	C	C	C	C	C	C	C	C	C	C	C	C	C	C	C	C	C	C	C	C
AY603973.1_110244	T	T	T	T	T	T	T	T	T	T	T	T	T	T	T	T	T	T	T	T	T	T	T	T	T	T	T	T	T	T	T	T	T	T	T	T	T	T	T	T	T	T	T	T	T	T	T	T	T
AY603973.1_111477	C	C	C	C	C	C	C	C	C	C	C	A	C	C	A	C	C	C	C	A	C	C	C	C	C	C	C	C	C	C	C	C	C	C	C	C	C	C	C	C	C	C	C	C	C	C	C	C	C
AY603973.1_111522	A	A	A	A	A	A	A	A	A	A	A	A	A	A	A	A	A	A	A	A	A	A	A	A	G	A	A	A	A	A	G	G	G	G	G	G	G	A	A	A	G	A	A	A	A	A	A	A	A
AY603973.1_111816	G	G	G	G	G	G	A	A	A	A	A	A	A	A	A	A	A	A	G	A	A	G	G	G	G	A	A	A	G	A	G	G	G	G	G	G	G	G	G	G	G	A	A	A	A	A	A	A	A
AY603973.1_111825	G	G	G	G	G	G	G	G	G	G	G	G	G	G	G	G	G	G	G	G	G	G	G	G	G	G	G	G	G	G	G	G	G	G	G	G	G	G	G	G	G	A	A	G	G	A	G	G	G
AY603973.1_112197	C	T	C	C	C	C	C	C	C	C	C	C	C	C	C	C	C	C	C	C	C	C	C	C	C	C	C	C	C	C	C	C	C	C	C	C	C	C	C	C	C	C	C	C	C	C	C	C	C
AY603973.1_112770	T	T	T	T	T	T	G	G	G	G	G	G	G	G	G	G	G	G	T	G	G	T	T	T	T	G	G	G	T	G	T	T	T	T	T	T	T	T	T	T	T	G	G	G	G	G	G	G	G
AY603973.1_112902	C	C	C	C	C	C	C	C	C	C	C	C	C	C	C	C	C	C	C	C	C	C	C	C	C	C	C	C	C	C	C	C	C	C	C	C	C	C	C	C	C	C	C	C	C	C	C	C	C
AY603973.1_115536	A	A	A	A	A	A	A	A	A	A	A	A	A	A	A	A	A	A	A	A	A	A	A	A	A	A	A	A	A	A	A	A	A	T	A	A	A	A	A	A	A	A	A	A	A	A	A	A	A
AY603973.1_117736	A	A	A	A	A	A	A	A	A	A	A	A	A	A	A	A	A	A	A	A	A	A	A	A	A	A	A	A	A	A	A	A	A	A	A	A	A	A	A	A	A	A	A	A	A	A	A	A	A
AY603973.1_119060	G	G	G	G	G	G	G	G	G	G	G	G	G	G	G	G	G	G	G	G	G	G	G	G	G	G	G	G	G	G	G	G	G	G	G	G	G	G	G	G	G	G	G	G	G	G	G	G	G
AY603973.1_119079	C	C	C	C	C	C	C	C	C	C	C	C	C	C	C	C	C	C	C	C	C	C	C	C	C	C	C	C	C	C	C	C	C	C	C	C	C	C	C	C	C	C	C	C	C	C	C	C	C
AY603973.1_119106	G	G	G	G	G	G	G	G	G	G	A	G	G	G	G	G	G	G	G	G	G	G	G	G	G	G	G	G	G	G	G	G	G	G	G	G	G	G	G	G	G	G	G	G	G	G	G	G	G
AY603973.1_120749	C	C	C	C	C	C	T	T	T	T	T	T	T	T	T	T	T	T	C	T	T	C	C	C	C	T	T	T	C	T	C	C	C	C	C	C	C	C	C	C	C	T	T	T	T	T	T	T	T
AY603973.1_120750	G	G	G	G	G	G	G	G	G	G	G	G	G	G	G	G	G	G	G	G	G	G	G	G	G	G	G	G	G	G	G	G	G	G	G	G	G	G	G	G	G	G	G	G	G	G	G	G	G
AY603973.1_121256	C	C	C	C	C	C	C	C	C	C	C	C	C	C	C	C	C	C	C	C	C	C	C	C	C	C	C	C	C	C	T	C	C	C	C	C	C	C	C	C	T	C	C	C	C	C	C	C	C
AY603973.1_121434	G	G	G	G	G	G	A	A	A	A	A	A	A	A	A	A	A	A	G	A	A	G	G	G	G	A	A	A	G	A	G	G	G	G	G	G	G	G	G	G	G	A	A	A	A	A	A	A	A
AY603973.1_121678	T	T	T	T	T	T	T	T	T	T	T	T	T	T	T	T	T	T	T	T	T	T	T	T	C	T	T	T	T	T	T	T	T	T	T	T	T	T	T	T	T	T	T	T	T	T	T	T	T
AY603973.1_121945	T	T	T	T	T	T	T	T	T	T	T	T	T	T	T	T	T	T	T	T	T	T	T	T	T	T	T	T	T	T	T	T	T	T	T	T	T	T	T	T	T	T	T	T	T	T	T	T	T
AY603973.1_122134	C	C	C	C	C	C	A	A	A	A	A	A	A	A	A	A	A	A	C	A	A	C	C	C	C	A	A	A	C	A	C	C	C	C	C	C	C	C	C	C	C	A	A	A	A	A	A	A	A
AY603973.1_122212	T	T	T	T	T	T	T	T	T	T	T	T	T	T	T	T	T	T	T	T	T	T	C	T	C	T	T	T	T	T	C	C	C	C	C	C	C	T	T	T	C	T	T	T	T	T	T	T	T
AY603973.1_122323	T	T	T	T	T	T	C	C	C	C	C	C	C	C	C	C	C	C	T	C	C	T	T	T	T	C	C	C	T	C	T	T	T	T	T	T	T	T	T	T	T	C	C	C	C	C	C	C	C
AY603973.1_122331	C	C	C	C	C	C	C	C	C	C	C	T	C	C	C	C	C	C	C	C	C	C	C	C	C	C	C	C	C	C	C	C	C	C	C	C	C	C	C	C	C	C	C	C	C	C	C	C	C
AY603973.1_122925	G	G	G	G	G	G	G	G	G	G	G	G	G	G	G	G	G	G	G	G	G	G	A	G	A	G	G	G	G	G	A	A	A	A	A	A	A	G	G	G	A	G	G	G	G	G	G	G	G
AY603973.1_124609	C	C	C	C	C	C	C	C	C	C	C	C	C	C	C	C	C	C	C	C	C	C	C	C	C	C	C	C	C	C	C	C	C	C	C	C	C	C	C	C	C	C	C	C	C	C	C	C	C
AY603973.1_124895	T	T	T	T	T	T	T	T	T	T	T	T	T	T	T	T	T	T	T	T	T	T	T	T	T	T	T	T	T	T	T	T	T	T	T	T	T	T	T	T	T	T	T	T	T	T	T	T	T
AY603973.1_124946	T	T	T	T	T	T	T	T	T	T	T	T	T	T	T	T	T	T	T	T	T	T	T	T	T	T	T	T	T	T	T	T	T	T	T	T	T	T	T	T	T	T	T	T	T	T	T	T	T
AY603973.1_125219	T	T	T	T	T	T	T	T	T	T	T	T	T	T	T	T	T	T	T	T	T	T	T	T	T	T	T	T	T	T	T	T	T	G	T	T	T	T	T	T	T	T	T	T	T	T	T	T	T
AY603973.1_125342	G	G	G	G	G	G	A	A	A	A	A	A	A	A	A	A	A	A	G	A	A	G	G	G	G	A	A	A	G	A	G	G	G	G	G	G	G	G	G	G	G	A	A	A	A	A	A	A	A
AY603973.1_125848	C	A	C	C	C	C	C	C	C	C	C	C	C	C	C	C	C	C	C	C	C	C	C	C	C	C	C	C	C	C	C	C	C	C	C	C	C	C	C	C	C	C	C	C	C	C	C	C	C
AY603973.1_125927	G	G	G	G	G	G	G	G	G	G	G	G	G	G	G	G	G	G	G	G	G	G	C	G	G	G	G	G	G	G	G	G	G	G	G	G	G	G	G	G	G	G	G	G	G	G	G	G	G
AY603973.1_125991	G	G	G	G	G	G	G	G	G	G	G	G	G	G	G	G	G	G	G	G	G	G	G	G	G	G	G	G	G	G	G	G	G	G	G	G	G	G	G	G	G	G	G	G	G	G	G	G	G
AY603973.1_126090	G	G	G	G	G	G	G	G	G	G	G	G	G	G	G	G	G	G	G	G	G	G	G	G	G	G	G	G	G	G	A	G	G	G	G	G	G	G	G	G	G	G	G	G	G	G	G	G	G
AY603973.1_126299	C	C	C	C	C	C	C	C	C	C	C	C	C	C	C	C	C	C	C	C	C	C	T	C	C	C	C	C	C	C	C	C	C	C	C	C	C	C	C	C	C	C	C	C	C	C	C	C	C
AY603973.1_126634	G	G	G	G	G	G	G	G	G	G	G	G	G	G	G	G	G	G	G	G	G	G	G	G	G	G	G	G	G	G	A	G	G	G	G	G	G	G	G	G	G	G	G	G	G	G	G	G	G
AY603973.1_126647	T	T	T	T	T	T	C	C	C	C	C	C	C	C	C	C	C	C	T	C	C	T	T	T	T	C	C	C	T	C	T	T	T	T	T	T	T	T	T	T	T	C	C	C	C	C	C	C	C
AY603973.1_126651	A	A	A	A	A	A	G	G	G	G	G	G	G	G	G	G	G	G	A	G	G	A	A	A	A	G	G	G	A	G	A	A	A	A	A	A	A	A	A	A	A	G	G	G	G	G	G	G	G
AY603973.1_126674	C	C	C	C	C	C	A	A	A	A	A	A	A	A	A	A	A	A	C	A	A	C	C	C	C	A	A	A	C	A	C	C	C	C	C	C	C	C	C	C	C	A	A	A	A	A	A	A	A
AY603973.1_126697	C	C	C	C	C	C	C	C	C	C	C	C	C	C	C	C	C	C	C	C	C	C	C	C	T	C	C	C	C	C	T	T	T	T	T	T	T	C	C	C	T	C	C	C	C	C	C	C	C
AY603973.1_126940	T	T	T	T	T	T	T	T	T	T	T	T	T	T	T	T	T	T	T	T	T	T	T	T	T	T	T	T	T	T	T	T	T	T	T	T	T	T	T	T	T	T	T	T	T	T	T	T	T
AY603973.1_126948	C	C	C	C	C	C	C	C	C	C	C	C	C	C	C	C	C	C	C	C	C	C	C	C	G	C	C	C	C	C	G	G	G	G	G	G	G	C	C	C	G	C	C	C	C	C	C	C	C
AY603973.1_127007	G	G	G	G	G	G	A	A	A	A	A	A	A	A	A	A	A	A	G	A	A	G	G	G	G	A	A	A	G	A	G	G	G	G	G	G	G	G	G	G	G	A	A	A	A	A	A	A	A
AY603973.1_127209	G	G	G	G	G	G	G	G	G	G	G	G	G	G	G	G	G	G	G	G	G	G	G	G	G	G	G	G	G	G	A	G	G	G	G	G	G	G	G	G	A	G	G	G	G	G	G	G	G
AY603973.1_127222	T	T	T	C	T	C	T	T	T	T	T	T	T	T	T	T	T	T	T	T	T	T	T	T	T	T	T	T	T	T	T	T	T	T	T	T	T	T	T	T	T	T	T	T	T	T	T	T	T
AY603973.1_127789	A	A	A	A	A	A	A	A	A	A	A	A	A	A	A	A	A	A	A	A	A	A	A	A	A	A	A	A	A	A	A	A	A	A	A	A	A	A	A	A	A	G	G	A	A	G	A	A	A
AY603973.1_127794	T	T	T	T	T	T	T	T	T	T	T	T	T	T	T	T	T	T	T	T	T	T	T	T	T	T	T	T	T	T	T	T	T	T	T	T	T	T	T	T	T	T	T	T	T	T	T	T	T
AY603973.1_127809	C	C	C	C	C	C	C	C	C	C	C	C	C	C	C	C	C	C	C	C	C	C	C	C	C	C	C	C	C	C	C	C	C	C	C	C	C	C	C	C	C	C	C	C	C	C	C	C	C
AY603973.1_128563	G	G	G	G	G	G	A	A	A	A	A	A	A	A	A	A	A	A	G	A	A	G	G	G	G	A	A	A	G	A	G	G	G	G	G	G	G	G	G	G	G	A	A	A	A	A	A	A	A
AY603973.1_128592	C	C	C	C	C	C	T	C	C	C	C	C	C	C	C	C	C	C	C	C	C	C	C	C	C	C	C	C	C	C	C	C	C	C	C	C	C	C	C	C	C	C	C	C	C	C	C	C	C
AY603973.1_130900	A	A	A	A	A	A	T	T	T	T	T	T	T	T	T	T	T	T	A	T	T	A	A	A	A	T	T	T	A	T	A	A	A	A	A	A	A	A	A	A	A	T	T	T	T	T	T	T	T
AY603973.1_132414	G	G	G	G	G	G	G	G	G	G	G	G	G	G	G	G	G	G	G	G	G	G	G	G	G	G	G	G	G	G	G	G	G	G	G	G	G	G	G	G	G	G	G	G	G	G	G	G	G
AY603973.1_132685	T	T	T	T	T	T	T	T	T	T	T	T	T	T	T	T	T	T	T	T	T	T	T	T	T	T	T	T	T	T	T	T	T	T	T	T	T	T	T	T	T	T	T	T	T	T	T	T	T
AY603973.1_132782	A	A	A	A	A	A	A	A	A	A	A	A	A	A	A	A	A	A	A	A	A	A	A	A	A	A	A	A	A	A	A	A	A	A	A	A	A	A	A	A	A	A	A	A	A	A	A	A	A
AY603973.1_132806	C	C	C	C	C	C	T	T	T	T	T	T	T	T	T	T	T	T	C	T	T	C	C	C	T	T	T	T	C	T	T	T	T	T	T	T	T	C	C	C	T	T	T	T	T	T	T	T	T
AY603973.1_133508	G	G	G	G	G	G	A	A	A	A	A	A	A	A	A	A	A	A	G	A	A	G	G	G	A	A	A	A	G	A	A	A	A	A	A	A	A	G	G	G	A	A	A	A	A	A	A	A	A
AY603973.1_133612	C	C	C	C	C	C	C	C	C	C	C	C	C	C	C	C	C	C	C	C	C	C	C	C	C	C	C	C	C	C	C	C	C	C	C	C	C	T	C	C	C	C	C	C	C	C	C	C	C
AY603973.1_133896	G	G	G	G	G	G	G	G	G	G	G	G	G	G	G	G	G	G	G	G	G	G	C	G	G	G	G	G	G	G	G	G	G	G	G	G	G	G	G	G	G	G	G	G	G	G	G	G	G
AY603973.1_134078	T	T	T	T	T	T	C	C	C	C	C	C	C	C	C	C	C	C	T	C	C	T	T	T	T	C	C	C	T	C	T	T	T	T	T	T	T	T	T	T	T	C	C	C	C	C	C	C	C
AY603973.1_134246	G	G	G	G	G	G	A	A	A	A	A	A	A	A	A	A	A	A	G	A	A	G	G	G	G	A	A	A	G	A	G	G	G	G	G	G	G	G	G	G	G	A	A	A	A	A	A	A	A
AY603973.1_134362	C	C	C	C	C	C	C	C	C	C	C	C	C	C	C	C	C	C	C	C	C	C	C	C	C	C	C	C	C	C	C	C	C	C	C	C	C	C	C	C	C	C	C	C	C	C	C	C	C
AY603973.1_134500	G	G	G	A	G	A	G	G	G	G	G	G	G	G	G	G	G	G	G	G	G	G	G	G	G	G	G	G	G	G	G	G	G	G	G	G	G	G	G	G	G	G	G	G	G	G	G	G	G
AY603973.1_134688	C	C	C	C	C	C	C	C	C	C	C	C	C	C	C	C	C	C	C	C	C	C	C	C	A	C	C	C	C	C	A	A	A	A	A	A	A	C	C	C	A	C	C	C	C	C	C	C	C
AY603973.1_134836	T	T	T	T	C	T	T	T	T	T	T	T	T	T	T	T	T	T	C	T	T	T	T	T	T	T	T	T	C	T	T	T	T	T	T	T	T	C	C	C	T	T	T	T	T	T	T	T	T
AY603973.1_134855	G	G	G	G	G	G	A	A	A	A	A	A	A	A	A	A	A	A	G	A	A	G	G	G	G	A	A	A	G	A	G	G	G	G	G	G	G	G	G	G	G	A	A	A	A	A	A	A	A
AY603973.1_135169	T	T	T	T	T	T	C	C	C	C	C	C	C	C	C	C	C	C	T	C	C	T	T	T	T	C	C	C	T	C	T	T	T	T	T	T	T	T	T	T	T	C	C	C	C	C	C	C	C
AY603973.1_135225	T	T	T	T	T	T	C	C	C	C	C	C	C	C	C	C	C	C	T	C	C	T	T	T	T	C	C	C	T	C	T	T	T	T	T	T	T	T	T	T	T	C	C	C	C	C	C	C	C
AY603973.1_135240	C	C	C	C	C	C	C	C	C	C	C	C	C	C	C	C	C	C	C	C	C	C	C	C	C	C	C	C	C	C	C	C	C	C	C	C	C	C	C	C	C	C	C	C	C	C	C	C	C
AY603973.1_135313	G	G	G	G	G	G	A	A	A	A	A	A	A	A	A	A	A	A	G	A	A	G	G	G	G	A	A	A	G	A	G	G	G	G	G	G	G	G	G	G	G	A	A	A	A	A	A	A	A
AY603973.1_135373	G	G	G	G	G	G	G	G	G	G	G	G	G	G	G	G	T	G	G	G	G	G	G	G	G	G	G	G	G	G	G	G	G	G	G	G	G	G	G	G	G	G	G	G	G	G	G	G	G
AY603973.1_135387	A	A	A	G	A	G	A	A	A	A	A	A	A	A	A	A	A	A	A	A	A	A	A	A	A	A	A	A	A	A	A	A	A	A	A	A	A	A	A	A	A	A	A	A	A	A	A	A	A
AY603973.1_135399	G	G	G	G	G	G	G	G	G	G	G	G	G	G	G	G	G	G	G	G	G	G	G	A	G	G	G	G	G	A	G	G	G	G	G	G	G	G	G	G	G	G	G	G	G	G	G	G	G
AY603973.1_135400	A	A	A	A	A	A	G	G	G	G	G	G	G	G	G	G	G	G	A	G	G	A	A	A	A	G	G	G	A	G	A	A	A	A	A	A	A	A	A	A	A	G	G	G	G	G	G	G	G
AY603973.1_135418	G	G	G	G	G	G	G	G	G	G	G	G	G	G	G	G	G	G	G	G	G	G	G	G	G	G	G	G	G	G	G	G	G	G	G	G	G	G	G	G	G	T	T	G	G	T	G	G	G
AY603973.1_135910	C	C	C	C	C	C	C	C	C	C	C	C	C	C	C	C	C	C	C	C	C	C	C	C	T	C	C	C	C	C	T	T	T	T	T	T	T	C	C	C	T	C	C	C	C	C	C	C	C
AY603973.1_135912	G	G	G	G	G	G	G	G	G	G	G	G	G	G	G	G	A	G	G	G	A	G	G	G	G	G	G	G	G	G	G	G	G	G	G	G	G	G	G	G	G	G	G	G	G	G	G	G	G
AY603973.1_136022	C	C	C	C	C	C	C	C	C	C	C	C	C	C	C	C	C	C	C	C	C	C	C	C	C	C	C	C	C	C	C	T	C	C	C	C	C	C	C	C	C	C	C	C	C	C	C	C	C
AY603973.1_136096	C	C	C	C	C	C	T	T	T	T	T	T	T	T	T	T	T	T	C	T	T	C	C	C	C	T	T	T	C	T	C	C	C	C	C	C	C	C	C	C	C	T	T	T	T	T	T	T	T
AY603973.1_136134	T	T	T	T	T	T	T	T	T	T	T	T	T	T	T	T	T	T	T	T	T	T	T	T	T	T	T	T	T	T	T	T	T	T	T	T	T	T	T	T	T	T	T	T	T	T	T	T	T
AY603973.1_136177	A	A	A	A	A	A	T	T	T	T	T	T	T	T	T	T	T	T	A	T	T	A	A	A	A	T	T	T	A	T	A	A	A	A	A	A	A	A	A	A	A	T	T	T	T	T	T	T	T
AY603973.1_136191	C	C	C	C	C	C	C	C	C	C	C	C	C	C	C	C	C	C	C	C	C	C	C	C	C	C	C	C	C	C	C	C	C	C	C	C	C	C	C	C	C	C	C	C	C	C	C	C	C
AY603973.1_136223	C	C	C	C	C	C	C	C	C	C	C	C	C	C	C	C	A	C	C	C	C	C	C	C	C	C	C	C	C	C	C	C	C	C	C	C	C	C	C	C	C	C	C	C	C	C	C	C	C
AY603973.1_136241	G	T	G	G	G	G	G	G	G	G	G	G	G	G	G	G	G	G	G	G	G	G	G	G	G	G	G	G	G	G	G	G	G	G	G	G	G	G	G	G	G	G	G	G	G	G	G	G	G
AY603973.1_136270	A	A	A	A	A	A	A	A	A	A	A	G	A	A	G	A	A	A	A	G	A	A	A	A	A	A	A	A	A	A	A	A	A	A	A	A	A	A	A	A	A	A	A	A	A	A	A	A	A
AY603973.1_136298	G	G	G	G	G	G	T	T	T	T	T	T	T	T	T	T	T	T	G	T	T	G	G	G	G	T	T	T	G	T	G	G	G	G	G	G	G	G	G	G	G	T	T	T	T	T	T	T	T
AY603973.1_136386	C	C	C	C	C	C	C	C	C	C	C	C	C	C	C	C	C	C	C	C	C	C	C	C	C	C	C	C	C	C	C	C	C	C	C	C	C	C	C	C	C	C	C	C	C	C	C	C	C
AY603973.1_136433	C	C	C	T	C	T	C	C	C	C	C	C	C	C	C	C	C	C	C	C	C	C	C	C	C	C	C	C	C	C	C	C	C	C	C	C	C	C	C	C	C	C	C	C	C	C	C	C	C
AY603973.1_136435	A	A	A	A	A	A	G	G	G	G	G	G	G	G	G	G	G	G	A	G	G	A	A	A	A	G	G	G	A	G	A	A	A	A	A	A	A	A	A	A	A	G	G	G	G	G	G	G	G
AY603973.1_136566	C	T	C	C	C	C	C	C	C	C	C	C	C	C	C	C	C	C	C	C	C	C	C	C	C	C	C	C	C	C	C	C	C	C	C	C	C	C	C	C	C	C	C	C	C	C	C	C	C
AY603973.1_136569	T	T	T	T	T	T	T	T	T	T	T	T	T	T	T	T	T	T	T	T	T	T	T	T	T	T	T	T	G	T	T	T	T	T	T	T	T	T	T	T	T	T	T	T	T	T	T	T	T
AY603973.1_136709	T	T	T	T	T	T	C	C	C	C	C	C	C	C	C	C	C	C	T	C	C	T	T	T	T	C	C	C	T	C	T	T	T	T	T	T	T	T	T	T	T	C	C	C	C	C	C	C	C
AY603973.1_136828	G	G	G	G	G	G	G	G	G	G	G	G	G	G	G	G	G	G	G	G	G	G	G	G	A	G	G	G	G	G	A	A	A	A	A	A	A	G	G	G	A	G	G	G	G	G	G	G	G
AY603973.1_136856	G	G	G	G	G	G	G	G	G	G	G	G	G	G	G	G	G	G	G	G	G	G	G	G	G	G	G	G	G	G	G	G	G	G	G	G	G	G	G	G	G	G	G	G	G	G	G	G	G
AY603973.1_136859	G	A	G	G	G	G	G	G	G	G	G	G	G	G	G	G	G	G	G	G	G	G	G	G	G	G	G	G	G	G	G	G	G	G	G	G	G	G	G	G	G	G	G	G	G	G	G	G	G
AY603973.1_137066	A	A	A	A	A	A	G	A	A	A	A	A	A	A	A	A	A	A	A	A	A	A	A	A	A	A	A	A	A	A	A	A	A	A	A	A	A	A	A	A	A	A	A	A	A	A	A	A	A
AY603973.1_137315	G	A	G	G	A	G	G	G	G	G	G	G	G	G	G	G	G	G	A	G	G	G	G	G	G	G	G	G	A	G	G	G	G	G	G	G	G	A	A	A	G	G	G	G	G	G	G	G	G
AY603973.1_137404	G	G	G	G	G	G	G	G	G	G	G	G	G	G	G	G	G	G	G	G	G	G	G	G	G	G	G	T	G	G	G	G	G	G	G	G	G	G	G	G	G	G	G	G	G	G	G	G	G
AY603973.1_137542	G	G	G	G	G	G	A	A	G	G	G	G	G	A	G	G	A	A	G	G	A	G	G	G	G	G	G	A	G	G	G	G	G	G	G	G	G	G	G	G	G	A	A	A	A	A	A	A	A
AY603973.1_142138	C	C	C	C	C	C	C	C	C	C	C	C	C	C	C	C	C	C	C	C	C	C	C	C	C	C	C	C	C	C	C	C	C	C	C	C	C	C	C	C	C	C	C	C	C	C	C	C	C
AY603973.1_142142	C	C	C	C	C	C	C	C	C	C	C	C	C	C	C	C	C	C	C	C	C	C	C	C	C	C	C	C	C	C	C	C	C	C	C	C	C	C	C	C	C	C	C	C	C	C	C	C	C
AY603973.1_142145	A	A	A	A	A	A	A	A	A	A	A	A	A	A	A	A	A	A	A	A	A	A	A	A	A	A	A	A	A	A	A	A	A	A	A	A	A	A	A	A	A	A	A	A	A	A	A	A	A
AY603973.1_142221	G	G	G	G	G	G	G	G	G	G	G	G	G	G	G	G	G	G	A	G	G	G	G	G	G	G	G	G	G	G	G	G	G	G	G	G	G	A	A	A	G	G	G	G	G	G	G	G	G
AY603973.1_142272	G	G	G	G	G	G	G	G	G	T	G	G	T	G	G	T	G	G	G	G	G	G	G	G	G	G	G	G	G	G	G	G	G	G	G	G	G	G	G	G	G	G	G	G	G	G	G	G	G
AY603973.1_142397	A	A	A	A	A	A	A	A	A	A	A	A	A	A	A	A	A	A	A	A	A	A	A	A	A	A	A	A	A	A	A	A	A	A	A	A	A	A	A	A	A	A	A	A	A	A	A	A	A
AY603973.1_142529	T	T	T	T	T	T	T	T	T	T	T	T	T	T	T	T	T	T	T	T	T	T	T	T	T	T	T	T	T	T	T	T	T	T	T	T	T	T	T	T	T	T	T	T	T	T	T	T	T
AY603973.1_142677	A	A	A	A	A	A	G	G	G	G	G	G	G	G	G	G	G	G	A	G	G	A	A	A	G	G	G	G	A	G	G	G	G	G	G	G	G	A	A	A	G	G	G	G	G	G	G	G	G
AY603973.1_143036	G	G	G	G	G	G	G	G	G	G	G	G	G	G	G	G	G	G	G	G	G	G	G	G	G	G	G	G	G	G	G	G	G	G	G	G	G	G	G	G	G	G	G	G	G	G	G	G	G
AY603973.1_143182	T	T	T	T	T	T	T	T	T	T	T	T	T	T	T	T	T	T	T	T	T	T	T	T	T	T	T	T	T	T	T	T	T	T	T	T	T	T	T	T	T	T	T	T	T	T	T	T	T
AY603973.1_143192	C	C	C	C	C	C	C	C	C	C	C	C	C	C	C	C	C	C	C	C	C	C	C	C	C	C	C	C	T	C	C	C	C	C	C	C	C	C	C	C	C	C	C	C	C	C	C	C	C
AY603973.1_143199	G	G	G	A	G	A	G	G	G	G	G	G	G	G	G	G	G	G	G	G	G	G	G	G	G	G	G	G	G	G	G	G	G	G	G	G	G	G	G	G	G	G	G	G	G	G	G	G	G
AY603973.1_143205	G	G	G	G	G	G	G	G	G	G	G	G	G	G	G	G	G	G	G	G	G	G	G	G	G	G	G	G	G	G	A	A	A	A	A	A	A	G	G	G	A	G	G	G	G	G	G	G	G
AY603973.1_143234	C	C	C	C	C	C	T	T	C	C	C	C	C	C	C	C	T	T	C	C	C	C	C	C	C	C	C	C	C	C	C	C	C	C	C	C	C	C	C	C	C	T	T	C	C	T	C	C	C
AY603973.1_143269	C	C	C	C	C	C	C	C	C	C	C	C	C	C	C	C	C	C	C	C	C	C	C	C	C	C	C	C	C	C	T	T	T	T	T	T	T	C	C	C	T	C	C	C	C	C	C	C	C
AY603973.1_143402	A	A	A	A	A	A	G	G	G	G	G	G	G	G	G	G	G	G	A	G	G	A	A	A	A	G	G	G	A	G	A	A	A	A	A	A	A	A	A	A	A	G	G	G	G	G	G	G	G
AY603973.1_143664	G	G	G	G	G	G	A	A	A	A	A	A	A	A	A	A	A	A	G	A	A	G	G	G	G	A	A	A	G	A	G	G	G	G	G	G	G	G	G	G	G	A	A	A	A	A	A	A	A
AY603973.1_143802	G	G	G	G	G	G	G	G	A	G	G	G	G	G	G	G	G	G	G	G	G	G	G	G	G	G	G	G	G	G	G	G	G	G	G	G	G	G	G	G	G	G	G	G	G	G	G	G	G
AY603973.1_143806	A	A	A	A	A	A	A	A	A	A	A	A	A	A	A	A	A	A	A	A	A	A	A	A	A	A	A	A	A	A	A	A	A	A	A	A	A	A	A	A	A	A	A	A	A	A	A	A	A
AY603973.1_143961	G	G	G	G	G	G	A	A	A	A	A	A	A	A	A	A	A	A	G	A	A	G	G	G	G	A	A	A	G	A	G	G	G	G	G	G	G	G	G	G	G	A	A	A	A	A	A	A	A
AY603973.1_143973	G	G	G	G	G	G	G	G	G	G	G	G	G	G	G	G	G	G	G	G	G	G	G	G	G	G	G	G	G	G	G	G	G	G	G	G	G	G	G	G	G	G	G	G	G	G	G	G	G
AY603973.1_144064	C	C	C	C	C	C	T	T	T	T	T	T	T	T	T	T	T	T	C	T	T	C	C	C	C	T	T	T	C	T	C	C	C	C	C	C	C	C	C	C	C	T	T	T	T	T	T	T	T
AY603973.1_145013	A	A	A	A	A	A	G	G	G	G	G	G	G	G	G	G	G	G	A	G	G	A	A	A	A	G	G	G	A	G	A	A	A	A	A	A	A	A	A	A	A	G	G	G	G	G	G	G	G
AY603973.1_145031	G	G	G	G	G	G	G	G	G	G	G	G	G	G	G	G	G	G	G	G	G	G	G	G	G	G	G	G	G	G	G	G	G	G	G	G	G	G	G	G	G	G	G	G	G	G	G	G	G
AY603973.1_145522	T	T	T	T	T	T	T	T	T	T	T	T	T	C	T	T	T	T	T	T	T	T	T	T	T	T	T	T	T	T	T	T	T	T	T	T	T	T	T	T	T	T	T	T	T	T	T	T	T
AY603973.1_145530	T	T	T	T	T	T	T	T	T	T	T	T	T	T	T	T	T	T	T	T	T	T	T	T	T	T	T	T	T	T	T	T	T	T	T	T	T	T	T	T	T	T	T	T	T	T	T	T	T
AY603973.1_145608	A	A	A	A	A	A	A	A	A	A	A	A	A	A	A	A	A	A	A	A	A	A	A	A	A	A	A	A	A	A	A	A	A	A	A	A	A	A	A	A	A	A	A	A	A	A	A	A	A
AY603973.1_145800	T	T	T	T	T	T	T	T	T	T	T	T	T	T	T	T	T	T	T	T	T	T	T	T	T	T	T	T	T	T	T	T	T	T	T	T	T	T	T	T	T	T	T	T	T	T	T	T	T
AY603973.1_145885	G	G	G	G	G	G	G	G	G	G	G	G	G	G	G	G	G	G	G	G	G	G	G	G	G	G	G	G	G	G	G	G	G	G	G	G	G	G	G	G	G	G	G	G	G	G	G	G	G
AY603973.1_145902	C	C	C	C	C	C	T	T	T	T	T	T	T	T	T	T	T	T	C	T	T	C	C	C	C	T	T	T	C	T	C	C	C	C	C	C	C	C	C	C	C	T	T	T	T	T	T	T	T
AY603973.1_145930	C	C	C	C	C	C	T	T	T	T	T	T	T	T	T	T	T	T	C	T	T	C	C	C	C	T	T	T	C	T	C	C	C	C	C	C	C	C	C	C	C	T	T	T	T	T	T	T	T
AY603973.1_145954	T	T	T	T	T	T	C	C	C	C	C	C	C	C	C	C	C	C	T	C	C	T	T	T	T	C	C	C	T	C	T	T	T	T	T	T	T	T	T	T	T	C	C	C	C	C	C	C	C
AY603973.1_150123	A	A	A	A	A	A	A	A	A	A	A	A	A	A	A	A	A	A	A	A	A	A	A	A	A	A	A	A	A	A	A	A	A	A	A	A	A	A	A	A	A	A	A	A	A	A	A	A	A
AY603973.1_150239	C	C	C	C	C	C	C	C	C	C	A	C	C	C	C	C	C	C	C	C	C	C	C	C	C	C	C	C	C	C	C	C	C	C	C	C	C	C	C	C	C	C	C	C	C	C	C	C	C
AY603973.1_150400	C	C	C	C	C	C	C	C	C	C	C	C	C	C	C	C	C	C	C	C	C	C	C	C	C	C	T	C	C	C	C	C	C	C	C	C	C	C	C	C	C	C	C	C	C	C	C	C	C
AY603973.1_150458	T	T	T	T	T	T	C	C	C	C	C	C	C	C	C	C	C	C	T	C	C	T	T	T	C	C	C	C	T	C	C	C	C	C	C	C	C	T	T	T	C	C	C	C	C	C	C	C	C
AY603973.1_150462	C	C	C	C	C	C	T	C	C	C	C	C	C	C	C	C	C	C	C	C	C	C	C	C	C	C	C	C	C	C	C	C	C	C	C	C	C	C	C	C	C	C	C	C	C	C	C	C	C
AY603973.1_150531	G	G	G	G	G	G	G	G	G	G	G	G	G	G	G	G	G	G	G	G	G	G	G	G	G	G	G	G	G	G	G	G	G	G	G	G	G	G	G	G	G	G	G	G	G	G	G	G	G
AY603973.1_150874	T	T	T	T	T	T	T	T	T	T	T	T	T	T	T	T	T	T	T	T	T	T	T	T	T	T	C	T	T	T	T	T	T	T	T	T	T	T	T	T	T	T	T	T	T	T	T	T	T
AY603973.1_151660	G	G	G	G	G	G	G	G	G	G	G	G	G	G	G	G	G	G	G	G	G	G	G	G	A	G	G	G	G	G	G	G	G	G	G	G	G	G	G	G	G	G	G	G	G	G	G	G	G
AY603973.1_151681	T	T	T	T	T	T	T	T	T	T	T	T	T	T	T	T	T	T	T	T	T	T	G	T	G	T	T	T	T	T	G	G	G	G	G	G	G	T	T	T	G	T	T	T	T	T	T	T	T
AY603973.1_151691	G	G	G	G	G	G	G	G	G	G	G	G	G	G	G	G	G	G	G	G	G	G	G	G	G	G	G	G	G	G	G	G	G	G	G	A	G	G	G	G	G	G	G	G	G	G	G	G	G
AY603973.1_151764	A	A	A	A	A	A	A	A	A	A	A	A	A	A	A	A	A	A	A	A	A	A	A	A	A	A	A	A	A	A	A	A	A	A	A	A	A	A	A	A	A	A	A	A	A	A	A	A	A
AY603973.1_151766	T	T	T	T	T	T	T	T	T	T	T	T	T	T	T	T	T	T	T	T	T	T	T	T	T	T	T	T	T	T	T	T	T	T	T	T	T	T	T	T	T	T	T	T	T	T	T	T	T
AY603973.1_151767	G	G	G	G	G	G	G	G	G	G	G	G	G	G	G	G	G	G	G	G	G	G	G	G	G	G	G	G	G	G	G	G	G	G	G	G	G	G	G	G	G	G	G	G	G	G	G	G	G
AY603973.1_151966	G	G	G	G	G	G	G	G	G	G	G	G	G	G	G	G	G	G	G	G	G	G	G	G	G	G	G	G	G	G	G	G	G	G	G	G	G	G	G	G	G	G	G	G	G	G	G	G	G
AY603973.1_152048	C	C	C	C	C	C	T	T	T	T	T	T	T	T	T	T	T	T	C	T	T	C	C	C	C	T	T	T	C	T	C	C	C	C	C	C	C	C	C	C	C	T	T	T	T	T	T	T	T
AY603973.1_152069	G	G	G	G	G	G	A	A	A	A	A	A	A	A	A	A	A	A	G	A	A	G	G	G	G	A	A	A	G	A	G	G	G	G	G	G	G	G	G	G	G	A	A	A	A	A	A	A	A
AY603973.1_152072	A	A	A	A	A	A	G	G	G	G	G	G	G	G	G	G	G	G	A	G	G	A	A	A	A	G	G	G	A	G	A	A	A	A	A	A	A	A	A	A	A	G	G	G	G	G	G	G	G
AY603973.1_152292	G	G	G	G	G	G	G	G	G	G	G	G	G	G	G	G	G	G	G	G	G	G	G	G	G	G	G	G	G	G	A	G	G	G	G	G	G	G	G	G	G	G	G	G	G	G	G	G	G
AY603973.1_152308	C	C	C	C	C	C	C	C	C	C	C	C	C	C	C	C	C	C	C	C	C	C	C	C	C	C	C	C	C	C	C	C	C	C	C	C	C	C	C	C	C	C	C	C	C	C	C	C	C
AY603973.1_152385	C	C	C	C	C	C	C	C	C	C	C	C	C	C	C	C	C	C	C	C	C	C	C	C	C	C	C	C	C	C	T	C	C	C	C	C	C	C	C	C	C	C	C	C	C	C	C	C	C
AY603973.1_152400	G	G	G	G	G	G	G	G	G	G	G	G	G	G	G	G	G	G	G	G	G	G	G	G	G	G	G	G	G	A	G	G	G	G	G	G	G	G	G	G	G	G	G	G	G	G	G	G	G
AY603973.1_152404	T	T	T	T	T	T	C	C	C	C	C	C	C	C	C	C	C	C	T	C	C	T	T	T	T	C	C	C	T	C	T	T	T	T	T	T	T	T	T	T	T	C	C	C	C	C	C	C	C
AY603973.1_152632	T	T	T	T	T	T	T	T	T	T	T	T	T	T	T	T	T	T	T	T	T	T	C	T	C	T	T	T	T	T	C	C	C	C	C	C	C	T	T	T	C	T	T	T	T	T	T	T	T
AY603973.1_152656	A	A	A	A	A	A	G	G	G	G	G	G	G	G	G	G	G	G	A	G	G	A	A	A	A	G	G	G	A	G	A	A	A	A	A	A	A	A	A	A	A	G	G	G	G	G	G	G	G
AY603973.1_152676	G	G	G	G	G	G	G	G	G	G	G	G	G	G	G	G	G	G	G	G	G	G	G	G	G	G	G	G	G	G	G	G	G	G	G	G	G	G	G	G	G	G	G	G	G	G	G	G	G
AY603973.1_152707	C	C	C	C	C	C	C	C	C	C	C	C	C	C	C	C	C	C	C	C	C	C	C	C	C	C	C	C	C	C	C	C	C	C	C	C	C	C	C	C	C	C	C	C	C	C	C	C	C
AY603973.1_152812	T	T	T	T	T	T	T	T	T	T	T	C	T	T	C	T	T	T	T	T	T	T	T	T	T	T	T	T	T	T	T	T	T	T	T	T	T	T	T	T	T	T	T	T	T	T	T	T	T
AY603973.1_153165	T	T	T	T	T	T	G	G	G	G	G	G	G	G	G	G	G	G	T	G	G	T	T	T	T	G	G	G	T	G	T	T	T	T	T	T	T	T	T	T	T	G	G	G	G	G	G	G	G
AY603973.1_153196	A	A	A	A	A	A	G	G	G	G	G	G	G	G	G	G	G	G	A	G	G	A	A	A	A	G	G	G	A	G	A	A	A	A	A	A	A	A	A	A	A	G	G	G	G	G	G	G	G
AY603973.1_153217	C	C	C	C	C	C	A	A	A	A	A	A	A	A	A	A	A	A	C	A	A	C	C	C	C	A	A	A	C	A	C	C	C	C	C	C	C	C	C	C	C	A	A	A	A	A	A	A	A
AY603973.1_153238	G	G	G	G	G	G	G	G	G	G	G	G	G	G	G	G	G	G	G	G	G	G	G	G	G	G	G	G	G	G	G	G	G	G	G	G	G	G	G	G	G	G	G	G	G	G	G	G	G
AY603973.1_153256	C	C	C	C	C	C	C	C	C	C	C	C	C	C	C	C	C	C	C	C	C	C	C	C	C	C	C	C	C	C	C	C	C	C	C	C	C	C	C	C	C	C	C	C	C	C	C	C	C
AY603973.1_153337	A	A	A	A	A	A	A	A	A	A	A	A	A	A	A	A	A	A	A	A	A	A	A	A	A	A	A	A	A	A	C	A	A	A	A	A	A	A	A	A	A	A	A	A	A	A	A	A	A
AY603973.1_153351	C	C	C	C	C	C	C	C	C	C	C	C	C	C	C	C	C	C	C	C	C	C	C	C	C	C	C	C	A	C	C	C	C	C	C	C	C	C	C	C	C	C	C	C	C	C	C	C	C
AY603973.1_153381	G	G	G	G	T	G	G	G	G	G	G	G	G	G	G	G	G	G	T	G	G	G	G	G	G	G	G	G	T	G	G	G	G	G	G	G	G	T	T	T	G	G	G	G	G	G	G	G	G
AY603973.1_153502	C	C	C	C	C	C	C	C	C	C	C	C	C	C	C	C	C	C	C	C	C	C	C	C	C	C	C	C	C	C	C	C	C	C	C	C	C	C	C	C	C	C	C	C	C	C	C	C	C
AY603973.1_153805	G	G	G	G	G	G	G	G	G	G	G	G	G	G	G	G	G	G	G	G	G	G	G	G	G	G	G	G	G	G	G	G	G	G	G	G	G	G	G	G	G	G	G	G	G	G	G	G	G
AY603973.1_154030	G	G	G	G	G	G	G	G	A	A	G	G	A	G	G	A	G	G	G	G	G	G	G	G	G	G	G	G	G	A	G	G	G	G	G	G	G	G	G	G	G	G	G	G	G	G	G	G	G
AY603973.1_155086	G	G	G	G	G	G	G	G	A	G	G	G	G	G	G	G	G	G	G	G	G	G	G	G	G	G	G	G	G	G	G	G	G	G	G	G	G	G	G	G	G	G	G	G	G	G	G	G	G
AY603973.1_155088	A	A	A	A	A	A	C	C	C	C	C	C	C	C	C	C	C	C	A	C	C	A	A	A	C	C	C	C	A	C	C	C	C	C	C	C	C	A	A	A	C	C	C	C	C	C	C	C	C
AY603973.1_155114	A	A	A	A	A	A	A	A	A	A	A	A	A	A	A	A	A	A	A	A	A	A	A	A	A	A	A	A	A	A	A	A	A	A	A	A	A	A	A	A	A	A	A	A	A	A	A	A	A
AY603973.1_155116	T	T	T	T	T	T	T	T	T	T	T	T	T	T	T	T	T	T	T	T	T	T	T	T	T	T	T	T	T	T	T	T	T	T	T	T	T	T	T	T	T	T	T	T	T	T	T	T	T
AY603973.1_155265	C	C	C	C	C	C	C	C	C	C	C	C	C	C	C	C	C	C	C	C	C	C	C	C	C	C	C	C	C	C	C	C	C	C	C	C	C	C	C	C	C	C	C	C	C	C	C	C	C
AY603973.1_155402	C	C	C	C	C	C	C	C	C	C	C	C	C	C	C	C	C	C	C	C	C	C	C	C	C	C	C	C	C	C	C	C	C	C	C	C	C	A	C	C	C	C	C	C	C	C	C	C	C
AY603973.1_155523	A	A	A	A	A	A	G	G	G	G	G	G	G	G	G	G	G	G	A	G	G	A	A	A	A	G	G	G	A	G	A	A	A	A	A	A	A	A	A	A	A	G	G	G	G	G	G	G	G
AY603973.1_155772	A	A	A	A	A	A	G	G	G	G	G	G	G	G	G	G	G	G	A	G	G	A	G	A	G	G	G	G	A	G	G	G	G	G	G	G	G	A	A	A	G	G	G	G	G	G	G	G	G
AY603973.1_160775	A	A	A	A	A	A	A	A	A	A	A	A	A	A	A	A	A	A	A	A	A	A	A	A	A	A	A	A	A	A	A	A	A	C	A	A	A	A	A	A	A	A	A	A	A	A	A	A	A
AY603973.1_160779	G	G	G	G	G	G	G	G	G	G	G	G	G	G	G	G	G	G	G	G	G	G	G	G	G	G	G	G	G	G	G	G	G	T	G	G	G	G	G	G	G	G	G	G	G	G	G	G	G
AY603973.1_160792	A	A	A	A	A	A	A	A	A	A	A	A	A	A	A	A	A	A	A	A	A	A	A	A	A	A	A	A	A	A	A	A	A	A	A	A	A	A	A	A	A	A	A	A	A	A	A	A	A
AY603973.1_160795	C	C	C	C	C	C	C	C	C	C	C	C	C	C	C	C	C	C	C	C	C	C	G	C	C	C	C	C	C	C	C	C	C	C	C	C	C	C	C	C	C	C	C	C	C	C	C	C	C
AY603973.1_160823	C	C	C	C	C	C	C	C	C	C	C	C	C	C	C	C	C	C	C	C	C	C	C	C	C	C	C	C	C	C	C	C	C	C	C	C	C	C	C	C	C	C	C	C	C	C	C	C	C
AY603973.1_161307	A	A	A	A	A	A	A	A	A	A	A	A	A	A	A	A	A	A	A	A	A	A	A	A	C	A	A	A	A	A	C	C	C	C	C	C	C	A	A	A	C	A	A	A	A	A	A	A	A
AY603973.1_161390	T	T	T	T	T	T	C	C	C	C	C	C	C	C	C	C	C	C	T	C	C	T	T	T	T	C	C	C	T	C	T	T	T	T	T	T	T	T	T	T	T	C	C	C	C	C	C	C	C
AY603973.1_161405	C	C	C	C	C	C	C	C	C	C	C	C	C	C	C	C	C	C	C	C	C	C	T	C	C	C	C	C	C	C	C	C	C	C	C	C	C	C	C	C	C	C	C	C	C	C	C	C	C
AY603973.1_161553	T	T	T	T	T	T	T	T	T	T	T	T	T	T	T	T	T	T	T	T	T	T	T	T	T	T	T	T	T	T	T	T	T	T	T	T	T	T	T	T	T	T	T	T	T	T	T	T	T
AY603973.1_161813	A	A	A	A	A	A	A	A	A	A	A	A	A	A	A	A	A	A	A	A	A	A	A	A	A	A	A	A	A	A	A	A	A	A	A	A	A	A	A	A	A	A	A	T	T	A	T	T	T
AY603973.1_161823	G	G	G	A	G	A	G	G	G	G	G	G	G	G	G	G	G	G	G	G	G	G	G	G	G	G	G	G	G	G	G	G	G	G	G	G	G	G	G	G	G	G	G	G	G	G	G	G	G
AY603973.1_161824	T	T	T	T	T	T	G	G	G	G	G	G	G	G	G	G	G	G	T	G	G	T	T	T	G	G	G	G	T	G	G	G	G	G	G	G	G	T	T	T	G	G	G	G	G	G	G	G	G
AY603973.1_161849	C	C	C	C	C	C	C	C	C	C	C	C	C	C	C	C	C	C	C	C	C	C	C	C	C	T	C	C	C	C	C	C	C	C	C	C	C	C	C	C	C	C	C	C	C	C	C	C	C
AY603973.1_161980	T	T	T	T	T	T	C	C	C	C	C	C	C	C	C	C	C	C	T	C	C	T	T	T	C	C	C	C	T	C	C	C	C	C	C	C	C	T	T	T	C	C	C	C	C	C	C	C	C
AY603973.1_162130	A	A	A	A	A	A	G	G	G	G	G	G	G	G	G	G	G	G	A	G	G	A	A	A	A	G	G	G	A	G	A	A	A	A	A	A	A	A	A	A	A	G	G	G	G	G	G	G	G
AY603973.1_162131	C	C	C	C	G	C	C	C	C	C	C	C	C	C	C	C	C	C	G	C	C	C	C	C	C	C	C	C	G	C	C	C	C	C	C	C	C	G	G	G	C	C	C	C	C	C	C	C	C
AY603973.1_162533	G	G	G	G	G	G	G	G	G	G	G	G	G	G	G	G	G	G	G	G	G	G	A	G	G	G	G	G	G	G	G	G	G	G	G	G	G	G	G	G	G	G	G	G	G	G	G	G	G
AY603973.1_162640	A	A	A	A	A	A	A	A	A	A	A	A	A	A	A	A	A	A	A	A	A	A	G	A	A	A	A	A	A	A	A	A	A	A	A	A	A	A	A	A	A	A	A	A	A	A	A	A	A
AY603973.1_162712	C	C	C	C	C	C	C	C	C	C	C	C	C	C	C	C	C	C	C	C	C	C	C	C	T	C	C	C	C	C	C	C	C	C	C	C	C	C	C	C	C	C	C	C	C	C	C	C	C
AY603973.1_162727	G	G	G	G	G	G	G	G	G	G	G	G	G	G	G	G	G	G	G	G	G	G	G	G	G	G	G	G	G	G	A	A	A	A	A	A	A	G	G	G	A	G	G	G	G	G	G	G	G
AY603973.1_162784	A	A	A	A	A	A	T	T	T	T	T	T	T	T	T	T	T	T	A	T	T	A	A	A	A	T	T	T	A	T	A	A	A	A	A	A	A	A	A	A	A	T	T	T	T	T	T	T	T
AY603973.1_162798	C	C	C	C	C	C	C	C	C	C	C	C	C	C	C	C	C	C	C	C	C	C	C	C	C	T	C	C	C	C	C	C	C	C	C	C	C	C	C	C	C	C	C	C	C	C	C	C	C
AY603973.1_163012	C	C	C	C	C	C	C	C	C	C	C	C	C	C	C	C	C	C	C	C	C	C	C	C	C	C	C	C	C	C	C	C	C	C	C	C	C	C	C	C	C	C	C	C	C	C	C	C	C
AY603973.1_163899	C	C	C	C	C	C	C	C	T	C	C	C	C	C	C	C	C	C	C	C	C	C	C	C	C	C	C	C	C	C	C	C	C	C	C	C	C	C	C	C	C	C	C	C	C	C	C	C	C
AY603973.1_164284	G	G	G	G	G	G	G	G	G	G	G	G	G	G	G	G	G	G	G	G	G	G	A	G	G	G	G	G	G	G	G	G	G	G	G	G	G	G	G	G	G	G	G	G	G	G	G	G	G
AY603973.1_164306	C	C	C	C	C	C	T	T	T	T	T	T	T	T	T	T	T	T	C	T	T	C	C	C	C	T	T	T	C	T	C	C	C	C	C	C	C	C	C	C	C	T	T	T	T	T	T	T	T
AY603973.1_164579	A	A	A	A	A	A	G	G	G	G	G	G	G	G	G	G	G	G	A	G	G	A	A	A	A	G	G	G	A	G	A	A	A	A	A	A	A	A	A	A	A	G	G	G	G	G	G	G	G
AY603973.1_164581	A	A	A	G	A	G	A	A	A	A	A	A	A	A	A	A	A	A	A	A	A	A	A	A	A	A	A	A	A	A	A	A	A	A	A	A	A	A	A	A	A	A	A	A	A	A	A	A	A
AY603973.1_16759	T	T	T	T	T	T	T	T	T	T	T	T	T	T	T	T	T	T	T	T	T	T	T	T	T	T	T	T	T	T	T	T	T	T	T	T	T	T	T	T	T	T	T	T	T	T	T	T	T
AY603973.1_16764	T	T	T	T	T	T	T	T	T	T	T	T	T	T	T	T	T	T	T	T	T	T	T	T	T	T	T	T	T	T	T	T	T	T	T	T	T	T	T	T	T	T	T	T	T	T	T	T	T
AY603973.1_168370	T	T	T	T	T	T	T	T	T	T	T	T	T	T	T	T	T	T	T	T	T	T	T	T	T	T	T	T	T	T	T	T	T	T	T	T	T	T	T	T	T	T	T	T	T	T	T	T	T
AY603973.1_168372	G	G	G	G	G	G	G	G	G	G	G	G	G	G	G	G	G	G	G	G	G	G	G	G	G	G	G	G	G	G	G	G	G	G	G	G	G	G	G	G	G	G	G	G	G	G	G	G	G
AY603973.1_168515	G	G	G	G	G	G	G	G	G	G	G	G	G	G	G	G	G	G	G	G	G	G	A	G	G	G	G	G	G	G	G	G	G	G	G	G	G	G	G	G	G	G	G	G	G	G	G	G	G
AY603973.1_16908	C	C	C	C	C	C	C	C	C	C	C	A	C	C	A	C	C	C	C	C	C	C	C	C	C	C	C	C	C	C	C	C	C	C	C	C	C	C	C	C	C	C	C	C	C	C	C	C	C
AY603973.1_16980	T	T	T	T	T	T	C	C	C	C	C	C	C	C	C	C	C	C	T	C	C	T	T	T	T	C	C	C	T	C	T	T	T	T	T	T	T	T	T	T	T	C	C	C	C	C	C	C	C
AY603973.1_17048	C	C	C	C	C	C	C	C	C	C	C	C	C	A	C	C	C	C	C	C	C	C	C	C	C	C	C	C	C	C	C	C	C	C	C	C	C	C	C	C	C	C	C	C	C	C	C	C	C
AY603973.1_171991	A	A	A	A	A	A	A	A	A	A	A	A	A	A	A	A	A	A	A	A	A	A	A	A	A	A	A	A	A	A	A	A	A	A	A	A	A	A	A	A	A	A	A	A	A	A	A	A	A
AY603973.1_172121	G	G	G	G	G	G	G	G	G	G	G	G	G	G	G	G	G	G	G	G	G	G	G	G	A	G	G	G	G	G	A	A	A	A	A	A	A	G	G	G	A	G	G	G	G	G	G	G	G
AY603973.1_172135	G	G	G	G	G	G	G	G	G	G	G	G	G	G	G	G	G	G	G	G	G	G	G	G	G	G	G	G	G	G	A	G	G	G	G	G	G	G	G	G	G	G	G	G	G	G	G	G	G
AY603973.1_172156	A	A	A	A	A	A	G	G	G	G	G	G	G	G	G	G	G	G	A	G	G	A	A	A	G	G	G	G	A	G	G	G	G	G	G	G	G	A	A	A	G	G	G	G	G	G	G	G	G
AY603973.1_172190	G	G	G	G	G	G	G	G	G	G	G	G	G	G	G	G	G	G	G	G	G	G	G	G	G	G	G	G	G	G	G	G	G	G	G	G	G	G	G	G	G	G	G	G	G	G	G	G	G
AY603973.1_172415	C	C	C	C	C	C	C	C	C	C	C	C	C	C	C	C	C	C	C	C	C	C	C	C	C	C	T	C	C	C	C	C	C	C	C	C	C	C	C	C	C	C	C	C	C	C	C	C	C
AY603973.1_172446	C	C	C	C	C	C	C	C	C	C	C	C	C	C	C	C	C	C	C	C	C	C	C	C	C	C	C	C	C	C	C	C	C	C	C	C	C	C	C	C	C	C	C	C	C	C	C	C	C
AY603973.1_172834	C	C	C	C	C	C	C	C	C	C	C	C	C	C	C	C	C	C	C	C	C	C	T	C	C	C	C	C	C	C	C	C	C	C	C	C	C	C	C	C	C	C	C	C	C	C	C	C	C
AY603973.1_172870	C	C	T	C	C	C	T	T	T	T	T	T	T	T	T	T	T	T	C	T	T	C	C	C	C	T	T	T	C	T	C	C	C	C	C	C	C	C	C	C	C	T	T	T	T	T	T	T	T
AY603973.1_172874	G	G	G	G	G	G	G	G	G	G	G	G	G	G	G	G	G	G	G	G	G	G	G	G	G	G	G	G	G	G	G	G	G	G	G	G	G	G	G	G	G	G	G	G	G	G	G	G	G
AY603973.1_173728	T	T	T	T	T	T	T	T	T	T	T	T	T	T	T	T	T	T	T	T	T	T	T	T	T	T	T	T	T	T	T	T	T	G	T	T	T	T	T	T	T	T	T	T	T	T	T	T	T
AY603973.1_17680	C	C	C	C	C	C	T	T	T	T	T	T	T	T	T	T	T	T	C	T	T	C	C	C	C	T	T	T	C	T	C	C	C	C	C	C	C	C	C	C	C	T	T	T	T	T	T	T	T
AY603973.1_18071	T	T	T	T	T	T	G	G	G	G	G	G	G	G	G	G	G	G	T	G	G	T	T	T	T	G	G	G	T	G	T	T	T	T	T	T	T	T	T	T	T	G	G	G	G	G	G	G	G
AY603973.1_18202	T	T	T	C	T	C	T	T	T	T	T	T	T	T	T	T	T	T	T	T	T	T	T	T	T	T	T	T	T	T	T	T	T	T	T	T	T	T	T	T	T	T	T	T	T	T	T	T	T
AY603973.1_18207	G	G	G	G	G	G	G	G	G	G	G	G	G	G	G	G	G	G	G	G	G	G	G	G	G	G	G	G	G	G	G	G	G	G	G	G	G	G	G	G	G	G	G	G	G	G	G	G	G
AY603973.1_18259	G	G	G	G	G	G	A	A	A	A	A	A	A	A	A	A	A	A	G	A	A	G	G	G	G	A	A	A	G	A	G	G	G	G	G	G	G	G	G	G	G	A	A	A	A	A	A	A	A
AY603973.1_183047	A	A	A	A	A	A	G	G	G	G	G	G	G	G	G	G	G	G	A	G	G	A	A	A	G	G	G	G	A	G	G	G	G	G	G	G	G	A	A	A	G	G	G	G	G	G	G	G	G
AY603973.1_18315	A	A	A	A	A	A	G	G	G	G	G	G	G	G	G	G	G	G	A	G	G	A	A	A	A	G	G	G	A	G	A	A	A	A	A	A	A	A	A	A	A	G	G	G	G	G	G	G	G
AY603973.1_183260	C	C	C	T	C	T	C	C	C	C	C	C	C	C	C	C	C	C	C	C	C	C	C	C	C	C	C	C	C	C	C	C	C	C	C	C	C	C	C	C	C	C	C	C	C	C	C	C	C
AY603973.1_183834	G	G	G	G	G	G	A	A	A	A	A	A	A	A	A	A	A	A	G	A	A	G	G	G	G	A	A	A	G	A	G	G	G	G	G	G	G	G	G	G	G	A	A	A	A	A	A	A	A
AY603973.1_183919	C	C	C	C	C	C	C	C	C	C	C	C	C	C	C	C	C	C	C	C	C	C	C	C	C	C	C	C	C	C	C	C	C	A	C	C	C	C	C	C	C	C	C	C	C	C	C	C	C
AY603973.1_18412	G	G	G	G	G	G	G	G	G	G	G	G	G	G	G	G	G	G	G	G	G	G	G	G	G	G	G	G	G	G	G	G	G	G	G	G	G	G	G	G	G	G	G	G	G	G	G	G	G
AY603973.1_184310	A	A	A	A	A	A	C	C	C	C	C	C	C	C	C	C	C	C	A	C	C	A	A	A	A	C	C	C	A	C	A	A	A	A	A	A	A	A	A	A	A	C	C	C	C	C	C	C	C
AY603973.1_184373	A	A	A	A	A	A	C	C	C	C	C	C	C	C	C	C	C	C	A	C	C	A	A	A	C	C	C	C	A	C	C	C	C	C	C	C	C	A	A	A	C	C	C	C	C	C	C	C	C
AY603973.1_184405	G	G	G	G	G	G	G	G	G	G	G	G	G	G	G	G	G	G	G	G	G	G	G	G	A	G	G	G	G	G	A	A	A	A	A	A	A	G	G	G	A	G	G	G	G	G	G	G	G
AY603973.1_184562	T	T	T	T	T	T	C	C	C	C	C	C	C	C	C	C	C	C	T	C	C	T	T	T	C	C	C	C	T	C	C	C	C	C	C	C	C	T	T	T	C	C	C	C	C	C	C	C	C
AY603973.1_184861	T	T	T	T	T	T	C	C	C	C	C	C	C	C	C	C	C	C	T	C	C	T	T	T	T	C	C	C	T	C	T	T	T	T	T	T	T	T	T	T	T	C	C	C	C	C	C	C	C
AY603973.1_184912	C	C	C	C	C	C	C	C	C	C	C	C	C	C	C	C	C	C	C	C	C	C	C	C	C	C	C	C	C	C	C	C	C	C	C	C	C	C	C	C	C	C	C	C	C	C	C	C	C
AY603973.1_184914	C	C	C	C	C	C	C	C	C	C	C	C	C	C	C	C	C	C	C	C	C	C	C	C	C	C	C	C	C	C	C	C	C	C	C	C	C	C	C	C	C	C	C	C	C	C	C	C	C
AY603973.1_184915	T	T	T	T	T	T	T	T	T	T	T	T	T	T	T	T	T	T	T	T	T	T	T	T	T	T	T	T	T	T	T	T	T	T	T	T	T	T	T	T	T	T	T	T	T	T	T	T	T
AY603973.1_19614	C	C	C	C	C	C	C	C	C	C	C	C	C	C	C	C	C	C	C	C	C	C	C	C	C	T	C	C	C	C	C	C	C	C	C	C	C	C	C	C	C	C	C	C	C	C	C	C	C
AY603973.1_19788	C	C	C	C	C	C	T	T	T	T	T	T	T	T	T	T	T	T	C	T	T	C	C	C	C	T	T	T	C	T	C	C	C	C	C	C	C	C	C	C	C	T	T	T	T	T	T	T	T
AY603973.1_19790	T	T	T	T	T	T	C	C	C	C	C	C	C	C	C	C	C	C	T	C	C	T	C	T	C	C	C	C	T	C	C	C	C	C	C	C	C	T	T	T	C	C	C	C	C	C	C	C	C
AY603973.1_21439	C	C	C	C	C	C	C	C	C	C	C	T	C	C	C	C	C	C	C	C	C	C	C	C	C	C	C	C	C	C	C	C	C	C	C	C	C	C	C	C	C	C	C	C	C	C	C	C	C
AY603973.1_21847	A	A	A	A	A	A	A	A	A	A	A	A	A	A	A	A	A	A	A	A	A	A	A	A	A	A	A	A	A	A	A	A	A	A	G	A	A	A	A	A	A	A	A	A	A	A	A	A	A
AY603973.1_22056	C	C	C	C	T	C	C	C	C	C	C	C	C	C	C	C	C	C	T	C	C	C	C	C	C	C	C	C	T	C	C	C	C	C	C	C	C	T	T	T	C	C	C	C	C	C	C	C	C
AY603973.1_22195	G	G	G	T	G	T	G	G	G	G	G	G	G	G	G	G	G	G	G	G	G	G	G	G	G	G	G	G	G	G	G	G	G	G	G	G	G	G	G	G	G	G	G	G	G	G	G	G	G
AY603973.1_22270	G	G	G	G	G	G	G	G	G	G	G	G	G	G	G	G	G	G	G	G	G	G	G	G	G	G	G	G	G	G	G	G	G	G	G	G	G	G	G	G	G	G	G	G	G	G	G	G	G
AY603973.1_22299	A	A	A	A	A	A	G	G	G	G	G	G	G	G	G	G	G	G	A	G	G	A	A	A	A	G	G	G	A	G	A	A	A	A	A	A	A	A	A	A	A	G	G	G	G	G	G	G	G
AY603973.1_23135	G	G	G	G	G	G	G	G	G	G	G	G	G	G	G	G	G	G	G	G	G	G	G	G	G	G	G	G	G	G	G	G	G	G	G	G	G	A	A	A	G	G	G	G	G	G	G	G	G
AY603973.1_23137	A	A	A	A	A	A	A	A	A	A	A	A	A	A	A	A	A	A	A	A	A	A	A	A	A	A	A	A	A	A	A	A	A	A	A	A	A	A	A	A	A	A	A	A	A	A	A	A	A
AY603973.1_23417	G	G	G	G	G	G	G	G	G	G	G	G	G	G	G	G	G	G	G	G	G	G	G	G	G	G	G	G	G	G	A	G	G	G	G	G	G	G	G	G	G	G	G	G	G	G	G	G	G
AY603973.1_23624	A	G	A	A	A	A	A	A	A	A	A	A	A	A	A	A	A	A	A	A	A	A	A	A	A	A	A	A	A	A	A	A	A	A	A	A	A	A	A	A	A	A	A	A	A	A	A	A	A
AY603973.1_23671	T	T	T	T	T	T	T	T	T	T	T	T	T	T	T	T	T	T	T	T	T	T	T	T	T	T	T	T	T	T	T	T	T	T	T	T	T	T	T	T	T	T	T	T	T	T	T	T	T
AY603973.1_23676	A	A	A	A	A	A	A	A	A	A	A	A	A	A	A	A	A	A	A	A	A	A	A	A	A	A	A	A	A	A	A	A	A	A	A	A	A	A	A	A	A	A	A	A	A	A	A	A	A
AY603973.1_23685	G	G	G	G	G	G	G	G	G	G	G	G	G	G	G	G	G	G	G	G	G	G	G	G	G	G	G	G	G	G	G	G	G	A	G	G	G	G	G	G	G	G	G	G	G	G	G	G	G
AY603973.1_23697	C	C	C	C	C	C	T	T	T	T	T	T	T	T	T	T	T	T	C	T	T	C	C	C	C	T	T	T	C	T	C	C	C	C	C	C	C	C	C	C	C	T	T	T	T	T	T	T	T
AY603973.1_24002	A	A	A	A	A	A	G	G	G	G	G	G	G	G	G	G	G	G	A	G	G	A	G	A	G	G	G	G	A	G	G	G	G	G	G	G	G	A	A	A	G	G	G	G	G	G	G	G	G
AY603973.1_24199	A	A	A	A	A	A	A	A	A	A	A	A	A	A	A	A	A	A	A	A	A	A	A	A	A	A	A	A	A	A	A	A	A	A	A	A	A	A	A	A	A	A	A	A	A	A	A	A	A
AY603973.1_24275	G	G	G	G	G	G	G	G	G	G	G	G	G	G	G	G	G	G	G	G	G	G	T	G	T	G	G	G	G	G	T	T	T	T	T	T	T	G	G	G	T	G	G	G	G	G	G	G	G
AY603973.1_24628	C	C	C	C	C	C	T	T	T	T	T	T	T	T	T	T	T	T	C	T	T	C	C	C	C	T	T	T	C	T	C	C	C	C	C	C	C	C	C	C	C	T	T	T	T	T	T	T	T
AY603973.1_24682	C	C	C	C	C	C	C	C	C	C	C	C	C	C	C	C	C	C	C	C	C	C	C	C	C	C	C	C	C	C	C	C	C	C	C	C	C	C	C	C	C	C	C	C	C	C	C	C	C
AY603973.1_24780	T	T	T	T	T	T	G	G	G	G	G	G	G	G	G	G	G	G	T	G	G	T	T	T	T	G	G	G	T	G	T	T	T	T	T	T	T	T	T	T	T	G	G	G	G	G	G	G	G
AY603973.1_25264	C	C	C	C	C	C	C	C	C	C	C	C	C	C	C	C	C	C	C	C	C	C	C	C	C	C	C	C	C	C	T	C	C	C	C	C	C	C	C	C	T	C	C	C	C	C	C	C	C
AY603973.1_25348	C	C	C	C	C	C	T	T	T	T	T	T	T	T	T	T	T	T	C	T	T	C	C	C	C	T	T	T	C	T	C	C	C	C	C	C	C	C	C	C	C	T	T	T	T	T	T	T	T
AY603973.1_25364	G	G	G	G	G	G	G	G	G	G	T	G	G	G	G	G	G	G	G	G	G	G	G	G	G	G	G	G	G	G	G	G	G	G	G	G	G	G	G	G	G	G	G	G	G	G	G	G	G
AY603973.1_25732	A	A	A	A	A	A	G	G	A	G	G	G	G	G	G	G	G	G	A	G	G	A	A	A	A	G	G	G	A	G	A	A	A	A	A	A	A	A	A	A	A	G	G	G	G	G	G	G	G
AY603973.1_26926	G	G	G	G	G	G	G	G	G	G	G	G	G	G	G	G	G	G	G	G	G	G	G	G	G	G	G	A	G	G	G	G	G	G	G	G	G	G	G	G	G	G	G	G	G	G	G	G	G
AY603973.1_27103	G	G	G	G	G	G	G	G	G	G	G	G	G	G	G	G	G	G	G	G	G	G	T	G	T	G	G	G	G	G	T	T	T	T	T	T	T	G	G	G	T	G	G	G	G	G	G	G	G
AY603973.1_27142	T	T	T	T	T	T	T	T	T	T	T	T	T	T	T	T	T	T	T	T	T	T	G	T	G	T	T	T	T	T	G	G	G	G	G	G	G	T	T	T	G	T	T	T	T	T	T	T	T
AY603973.1_27458	A	A	A	A	A	A	T	T	T	T	T	T	T	T	T	T	T	T	A	T	T	A	A	A	A	T	T	T	A	T	A	A	A	A	A	A	A	A	A	A	A	T	T	T	T	T	T	T	T
AY603973.1_27487	C	C	C	C	C	C	C	C	C	T	C	C	T	C	C	T	C	C	C	C	C	C	C	C	C	C	C	C	C	C	C	C	C	C	C	C	C	C	C	C	C	C	C	C	C	C	C	C	C
AY603973.1_27591	G	G	G	G	G	G	G	G	G	G	G	G	G	G	G	G	G	G	G	G	G	G	G	G	G	G	G	G	G	G	A	G	G	G	G	G	G	G	G	G	G	G	G	G	G	G	G	G	G
AY603973.1_27655	T	T	T	T	T	T	T	T	T	T	T	T	T	T	T	T	T	T	T	T	T	T	T	T	T	T	T	T	T	T	T	T	T	C	T	T	T	T	T	T	T	T	T	T	T	T	T	T	T
AY603973.1_27665	C	C	C	C	C	C	C	C	C	C	C	C	C	C	C	C	C	C	C	C	C	C	C	C	C	C	C	C	C	C	C	C	C	C	C	C	C	C	C	C	C	C	C	C	C	C	C	C	C
AY603973.1_27786	T	T	T	T	T	T	C	C	C	C	C	C	C	C	C	C	C	C	T	C	C	T	T	T	T	C	C	C	T	C	T	T	T	T	T	T	T	T	T	T	T	C	C	C	C	C	C	C	C
AY603973.1_28289	A	A	A	A	A	A	A	A	A	A	A	A	A	A	A	A	A	A	A	A	A	A	A	A	A	A	A	A	A	A	A	A	A	A	A	A	A	A	A	A	A	A	A	A	A	A	A	A	A
AY603973.1_28346	C	C	C	C	C	C	C	C	C	C	C	C	C	C	C	C	C	C	C	C	C	C	C	C	C	C	C	C	C	C	C	C	C	C	C	C	C	C	C	C	C	C	C	C	C	C	C	C	C
AY603973.1_28842	T	T	T	T	T	T	T	T	T	T	T	T	T	T	T	T	T	T	T	T	T	T	T	T	T	T	T	T	T	T	T	T	T	G	T	T	T	T	T	T	T	T	T	T	T	T	T	T	T
AY603973.1_28867	T	T	T	T	T	T	T	T	T	T	T	T	T	T	T	T	T	T	T	T	T	T	T	T	T	T	T	T	T	T	T	T	T	G	T	T	T	T	T	T	T	T	T	T	T	T	T	T	T
AY603973.1_28875	T	T	T	T	T	T	T	T	T	T	T	T	T	T	T	T	T	T	T	T	T	T	T	T	T	T	T	T	T	T	T	T	T	G	T	T	T	T	T	T	T	T	T	T	T	T	T	T	T
AY603973.1_29181	A	A	A	A	A	A	A	A	A	A	A	A	A	A	A	A	A	A	A	A	A	A	A	A	A	A	A	A	A	A	A	A	A	A	A	A	A	G	G	G	A	A	A	A	A	A	A	A	A
AY603973.1_29258	T	T	T	T	T	T	T	T	T	T	T	T	T	T	T	T	T	T	T	T	T	T	T	T	T	T	T	T	T	T	T	T	T	T	T	T	T	T	T	T	T	T	T	T	T	T	T	T	T
AY603973.1_29426	G	G	G	G	G	G	G	G	G	G	G	G	G	G	G	G	G	G	G	G	G	G	G	G	G	G	G	G	G	G	G	G	G	A	G	G	G	G	G	G	G	G	G	G	G	G	G	G	G
AY603973.1_29467	C	C	C	C	C	C	C	C	C	C	C	C	C	C	C	C	C	C	C	C	C	C	C	C	C	C	C	C	C	C	C	C	C	C	C	C	C	C	C	C	C	C	C	C	C	C	C	C	C
AY603973.1_29535	G	G	G	G	G	G	G	G	G	G	G	G	G	G	G	G	G	G	G	G	G	G	G	A	G	G	G	G	G	G	G	G	G	G	G	G	G	G	G	G	G	G	G	G	G	G	G	G	G
AY603973.1_29544	T	T	T	T	T	T	C	C	C	C	C	C	C	C	C	C	C	C	T	C	C	T	T	T	T	C	C	C	T	C	T	T	T	T	T	T	T	T	T	T	T	C	C	C	C	C	C	C	C
AY603973.1_29622	C	C	C	C	C	C	T	T	T	T	T	T	T	T	T	T	T	T	C	T	T	C	C	C	C	T	T	T	C	T	C	C	C	C	C	C	C	C	C	C	C	T	T	T	T	T	T	T	T
AY603973.1_29879	T	T	T	T	T	T	C	C	C	C	C	C	C	C	C	C	C	C	T	C	C	T	T	T	T	C	C	C	T	C	T	T	T	T	T	T	T	T	T	T	T	C	C	C	C	C	C	C	C
AY603973.1_30020	C	C	C	C	C	C	C	C	C	C	C	C	C	C	C	C	C	C	C	C	C	C	A	C	A	C	C	C	C	C	A	A	A	A	A	A	A	C	C	C	A	C	C	C	C	C	C	C	C
AY603973.1_30105	C	C	C	C	C	C	C	C	C	C	C	C	C	C	C	C	C	C	C	C	C	C	C	C	C	C	C	C	C	C	C	C	C	C	C	C	C	C	C	C	C	C	C	C	C	C	C	C	C
AY603973.1_30208	C	T	C	T	C	T	C	C	C	C	C	C	C	C	C	C	C	C	C	C	C	C	T	C	T	C	C	C	C	C	T	T	T	T	T	T	T	C	C	C	T	C	C	C	C	C	C	C	C
AY603973.1_30254	G	A	G	G	G	G	G	G	G	G	G	G	G	G	G	G	G	G	G	G	G	G	G	G	G	G	G	G	G	G	G	G	G	G	G	G	G	G	G	G	G	G	G	G	G	G	G	G	G
AY603973.1_30323	C	T	C	C	T	C	C	C	C	C	C	C	C	C	C	C	C	C	T	C	C	C	C	C	C	C	C	C	T	C	C	C	C	C	C	C	C	T	T	T	C	C	C	C	C	C	C	C	C
AY603973.1_30345	A	A	A	A	A	A	G	G	G	G	G	G	G	G	G	G	G	G	A	G	G	A	A	A	A	G	G	G	A	G	A	A	A	A	A	A	A	A	A	A	A	G	G	G	G	G	G	G	G
AY603973.1_30420	G	G	G	G	G	G	G	G	G	G	G	G	G	G	G	G	G	G	G	G	G	G	G	G	G	G	G	G	G	G	G	G	G	G	G	G	G	G	G	G	G	G	G	G	G	G	G	G	G
AY603973.1_30462	A	A	A	A	A	A	T	T	T	T	T	T	T	T	T	T	T	T	A	T	T	A	A	A	A	T	T	T	A	T	A	A	A	A	A	A	A	A	A	A	A	T	T	T	T	T	T	T	T
AY603973.1_30478	A	A	A	A	A	A	G	G	G	G	G	G	G	G	G	G	G	G	A	G	G	A	A	A	A	G	G	G	A	G	A	A	A	A	A	A	A	A	A	A	A	G	G	G	G	G	G	G	G
AY603973.1_30632	C	C	C	C	C	C	C	C	C	C	C	C	C	C	C	C	C	C	C	C	C	C	C	C	C	C	C	C	C	C	C	C	C	C	C	C	C	C	C	C	C	C	C	C	C	C	C	C	C
AY603973.1_30640	C	C	C	C	C	C	T	T	T	T	T	T	T	T	T	T	T	T	C	T	T	C	C	C	C	T	T	T	C	T	C	C	C	C	C	C	C	C	C	C	C	T	T	T	T	T	T	T	T
AY603973.1_30768	G	G	G	G	G	G	G	G	G	G	G	G	G	G	G	G	G	G	G	G	G	G	G	G	G	G	G	G	G	G	G	G	G	G	G	G	G	G	G	G	G	G	G	G	G	G	G	G	G
AY603973.1_31376	T	T	T	T	T	T	T	T	T	T	T	T	T	T	T	T	T	T	T	T	T	T	C	T	C	T	T	T	T	T	C	C	C	C	C	C	C	T	T	T	C	T	T	T	T	T	T	T	T
AY603973.1_31664	T	T	T	T	T	T	T	T	T	T	T	T	T	T	T	T	T	T	T	T	T	T	T	T	T	T	T	T	T	T	T	T	T	T	T	T	T	T	T	T	T	T	T	T	T	T	T	T	T
AY603973.1_31669	A	A	A	A	A	A	A	A	A	A	A	A	A	A	A	A	A	A	A	A	A	A	A	A	A	A	A	A	A	A	A	A	A	A	A	A	A	A	A	A	A	A	A	A	A	A	A	A	A
AY603973.1_31755	T	T	T	T	T	T	T	T	T	T	C	T	T	T	T	T	T	T	T	T	T	T	T	T	T	T	T	T	T	T	T	T	T	T	T	T	T	T	T	T	T	T	T	T	T	T	T	T	T
AY603973.1_31839	G	G	G	G	G	G	G	G	G	G	G	G	G	G	G	G	G	G	G	G	G	G	G	G	G	G	G	G	G	G	G	G	G	G	G	G	G	G	G	G	G	G	G	G	G	G	G	G	G
AY603973.1_31873	G	G	G	G	G	G	A	A	A	A	A	A	A	A	A	A	A	A	G	A	A	G	G	G	G	A	A	A	G	A	G	G	G	G	G	G	G	G	G	G	G	A	A	A	A	A	A	A	A
AY603973.1_32450	T	T	T	T	T	T	T	T	T	T	T	T	T	T	T	T	T	T	T	T	T	T	A	T	A	T	T	T	T	T	A	A	A	A	A	A	A	T	T	T	A	T	T	T	T	T	T	T	T
AY603973.1_32458	G	G	G	G	G	G	G	G	G	G	G	G	G	G	G	G	G	G	G	G	G	G	G	G	G	G	G	G	G	G	G	G	G	G	G	G	G	G	G	G	G	G	G	G	G	G	G	G	G
AY603973.1_32460	T	T	T	T	T	T	C	C	C	C	C	C	C	C	C	C	C	C	T	C	C	T	C	T	C	C	C	C	T	C	C	C	C	C	C	C	C	T	T	T	C	C	C	C	C	C	C	C	C
AY603973.1_33404	A	A	A	A	A	A	C	C	C	C	C	C	C	C	C	C	C	C	A	C	C	A	C	A	C	C	C	C	A	C	C	C	C	C	C	C	C	A	A	A	C	C	C	C	C	C	C	C	C
AY603973.1_33479	C	C	C	C	C	C	T	T	T	T	T	T	T	T	T	T	T	T	C	T	T	C	C	C	C	T	T	T	C	T	C	C	C	C	C	C	C	C	C	C	C	T	T	T	T	T	T	T	T
AY603973.1_33578	C	C	C	C	C	C	C	C	C	C	C	C	C	C	C	C	C	C	C	C	T	C	C	C	C	C	C	C	C	C	C	C	C	C	C	C	C	C	C	C	C	C	C	C	C	C	C	C	C
AY603973.1_33743	A	A	A	A	A	A	A	A	A	A	A	A	A	A	A	A	A	A	A	A	A	A	G	A	G	A	A	A	A	A	G	G	G	G	G	G	G	A	A	A	G	A	A	A	A	A	A	A	A
AY603973.1_33953	G	G	G	G	G	G	G	G	G	G	G	G	G	G	A	G	G	G	G	G	G	G	G	G	G	G	G	G	G	G	G	G	G	G	G	G	G	G	G	G	G	G	G	G	G	G	G	G	G
AY603973.1_33974	G	G	G	G	G	G	G	G	G	G	G	G	G	G	G	G	G	G	G	G	G	G	G	G	G	G	G	G	G	G	G	G	G	G	G	G	G	G	G	G	G	G	G	G	G	G	G	G	G
AY603973.1_34424	C	C	C	C	C	C	C	C	C	C	C	C	C	C	C	C	C	C	C	C	C	C	A	C	A	C	C	C	C	C	A	A	A	A	A	A	A	C	C	C	A	C	C	C	C	C	C	C	C
AY603973.1_34694	T	T	T	T	T	T	T	T	T	T	T	T	T	T	T	T	T	T	T	T	T	T	T	T	T	T	C	T	T	T	T	T	T	T	T	T	T	T	T	T	T	T	T	T	T	T	T	T	T
AY603973.1_35392	G	G	G	G	G	G	A	G	G	G	G	G	G	G	G	G	G	G	G	G	G	G	G	G	G	G	G	G	G	G	G	G	G	G	G	G	G	G	G	G	G	G	G	G	G	G	G	G	G
AY603973.1_35601	A	A	A	A	A	A	C	C	C	C	C	C	C	C	C	C	C	C	A	C	C	A	A	A	A	C	C	C	A	C	A	A	A	A	A	A	A	A	A	A	A	C	C	C	C	C	C	C	C
AY603973.1_35912	C	C	C	C	C	C	G	G	C	C	C	C	C	C	C	C	C	C	C	C	C	C	C	C	C	C	C	C	C	C	C	C	C	C	C	C	C	C	C	C	C	C	C	C	C	C	C	C	C
AY603973.1_36404	G	G	G	G	G	G	G	G	G	G	G	G	G	G	G	G	G	G	G	G	G	G	G	G	G	G	G	G	G	G	A	G	G	G	G	G	G	G	G	G	G	G	G	G	G	G	G	G	G
AY603973.1_36417	C	C	C	C	C	C	C	C	C	C	C	C	C	C	C	C	C	C	C	C	C	C	C	C	C	C	C	C	C	C	C	C	C	C	C	C	C	C	C	C	C	C	C	C	C	C	C	C	C
AY603973.1_36738	T	T	T	T	T	T	T	T	T	T	T	T	T	T	T	T	T	T	T	T	T	T	T	T	T	T	T	T	T	T	T	T	T	T	T	T	T	T	T	T	T	T	T	T	T	T	T	T	T
AY603973.1_36889	T	T	T	T	T	T	T	T	T	T	T	T	T	T	T	T	T	T	T	T	T	T	T	T	T	T	T	T	T	T	T	T	T	T	T	T	T	T	T	T	T	T	T	T	T	T	T	T	T
AY603973.1_36976	T	T	T	T	T	T	T	T	T	T	T	T	T	T	T	T	T	T	T	T	T	T	T	T	T	T	T	T	T	T	T	T	T	T	T	T	T	T	T	T	T	T	T	T	T	T	T	T	T
AY603973.1_37087	T	T	T	T	T	T	T	T	T	T	T	T	T	T	T	T	T	T	T	T	T	T	T	T	T	T	T	T	T	T	T	T	T	T	T	T	T	T	T	T	T	T	T	T	T	T	T	T	T
AY603973.1_37175	G	G	G	G	G	G	G	G	G	G	G	G	G	G	G	G	G	G	G	G	G	G	G	G	G	G	G	G	G	G	G	G	G	G	G	G	G	G	G	G	G	G	G	G	G	G	G	G	G
AY603973.1_37297	C	C	C	C	C	C	A	A	A	A	A	A	A	A	A	A	A	A	C	A	A	C	C	C	C	A	A	A	C	A	C	C	C	C	C	C	C	C	C	C	C	A	A	A	A	A	A	A	A
AY603973.1_37579	G	G	G	G	G	G	G	G	G	G	G	G	G	G	G	G	G	G	A	G	G	G	G	G	G	G	G	G	G	G	G	G	G	G	G	G	G	G	G	G	G	G	G	G	G	G	G	G	G
AY603973.1_38124	G	G	G	G	G	G	G	G	G	G	G	G	G	G	G	G	G	G	G	G	G	A	G	G	G	G	G	G	G	G	G	G	G	G	G	G	G	G	G	G	G	G	G	G	G	G	G	G	G
AY603973.1_38562	G	G	G	G	G	G	G	G	G	G	G	G	G	G	G	G	G	G	G	G	G	G	G	G	G	G	G	G	G	G	G	G	G	G	G	G	G	G	G	G	G	G	G	G	G	G	G	G	G
AY603973.1_39400	G	G	G	G	G	G	G	G	G	G	G	G	G	G	G	G	G	G	G	G	G	G	G	G	G	G	G	G	G	G	G	G	G	G	G	G	G	G	G	G	G	G	G	G	G	G	G	G	G
AY603973.1_39438	C	C	C	C	C	C	C	C	C	C	C	C	C	C	C	C	C	C	C	C	C	C	C	T	C	C	C	C	C	C	C	C	C	C	C	C	C	C	C	C	C	C	C	C	C	C	C	C	C
AY603973.1_39944	G	G	G	G	G	G	G	G	G	G	G	G	G	G	G	G	G	G	G	G	G	G	G	G	G	G	G	G	G	G	G	G	G	G	G	G	G	G	G	G	G	G	G	G	G	G	G	G	G
AY603973.1_40041	G	G	G	G	G	G	G	G	G	G	G	G	G	G	T	G	G	G	G	G	G	G	G	G	G	G	G	G	G	G	G	G	G	G	G	G	G	G	G	G	G	G	G	G	G	G	G	G	G
AY603973.1_40159	C	C	C	C	C	C	C	C	C	C	C	C	C	C	C	C	C	C	C	C	C	C	C	C	C	C	C	C	C	C	C	C	C	C	C	C	C	C	C	C	C	T	T	C	C	T	C	C	C
AY603973.1_40372	C	C	C	C	T	C	C	C	C	C	C	C	C	C	C	C	C	C	T	C	C	T	C	C	C	C	C	C	T	C	C	C	C	C	C	C	C	T	T	T	C	C	C	C	C	C	C	C	C
AY603973.1_40528	C	T	C	T	T	T	T	T	T	T	T	T	T	T	T	T	T	T	T	T	T	C	T	C	T	T	T	T	T	T	T	T	T	T	T	T	T	T	T	T	T	T	T	T	T	T	T	T	T
AY603973.1_40603	T	T	T	T	T	T	T	T	T	T	T	T	T	T	T	T	T	T	T	T	T	T	T	T	T	T	T	T	T	T	T	T	T	T	T	T	T	T	T	T	T	T	T	T	T	T	T	T	T
AY603973.1_40607	C	C	C	C	C	C	C	C	C	C	C	C	C	C	C	C	C	C	C	C	C	C	C	C	C	C	C	C	C	C	T	C	C	C	C	C	C	C	C	C	C	C	C	C	C	C	C	C	C
AY603973.1_40692	A	A	A	A	A	A	A	A	A	A	A	A	A	A	A	A	A	A	A	A	A	A	A	A	A	A	A	A	A	A	A	A	A	A	A	A	A	A	A	A	A	A	A	A	A	A	A	A	A
AY603973.1_40694	T	T	T	T	T	T	T	T	T	T	T	T	T	T	T	T	T	T	T	T	T	T	T	T	T	T	T	T	T	T	T	T	T	T	T	T	T	T	T	T	T	T	T	T	T	T	T	T	T
AY603973.1_40929	A	A	A	A	A	A	A	A	A	A	A	A	A	A	A	A	A	A	A	A	A	A	A	A	A	G	A	A	A	A	A	A	A	A	A	A	A	A	A	A	A	A	A	A	A	A	A	A	A
AY603973.1_41193	T	T	T	T	T	T	C	C	C	C	C	C	C	C	C	C	C	C	T	C	C	T	T	T	T	C	C	C	T	C	T	T	T	T	T	T	T	T	T	T	T	C	C	C	C	C	C	C	C
AY603973.1_41392	T	T	T	T	T	T	T	T	T	T	T	T	T	T	T	T	T	T	T	T	T	T	T	T	T	T	T	T	T	T	T	T	T	T	T	T	T	T	T	T	T	T	T	T	T	T	T	T	T
AY603973.1_41454	C	C	C	C	T	C	C	C	C	C	C	C	C	C	C	C	C	C	C	C	C	C	C	C	C	C	C	C	C	C	C	C	C	C	C	C	C	C	C	C	C	C	C	C	C	C	C	C	C
AY603973.1_41481	A	A	A	A	A	A	A	A	A	A	A	A	A	A	A	A	A	A	A	A	A	A	T	A	A	A	A	A	A	A	A	A	A	A	A	A	A	A	A	A	A	A	A	A	A	A	A	A	A
AY603973.1_41676	C	C	C	C	C	C	C	C	C	C	T	C	C	C	C	C	C	C	C	C	C	C	C	C	C	C	C	C	C	C	C	C	C	C	C	C	C	C	C	C	C	C	C	C	C	C	C	C	C
AY603973.1_41712	C	C	C	C	C	C	C	C	C	C	C	C	C	C	C	C	C	C	C	C	C	C	C	C	C	C	C	C	C	C	C	C	C	C	C	C	C	C	C	C	C	C	C	C	C	C	C	C	C
AY603973.1_41826	G	G	G	G	G	G	G	G	G	G	G	G	G	G	G	G	G	G	G	G	G	G	G	G	G	G	G	G	G	G	G	G	G	G	G	G	G	G	G	G	G	G	G	G	G	G	G	G	G
AY603973.1_41844	C	C	C	C	C	C	C	C	C	C	C	C	C	C	C	C	C	C	C	C	C	T	C	C	C	C	C	C	C	C	C	C	C	C	C	C	C	C	C	C	C	C	C	C	C	C	C	C	C
AY603973.1_42127	G	G	G	G	G	G	G	G	G	G	G	A	G	G	A	G	G	G	G	A	G	G	G	G	G	G	G	G	G	G	G	G	G	G	G	G	G	G	G	G	G	G	G	G	G	G	G	G	G
AY603973.1_42187	G	G	G	G	G	G	G	G	G	G	G	G	G	G	G	G	G	G	G	G	G	G	G	G	G	G	G	G	G	G	G	G	G	G	G	G	G	G	G	G	G	G	G	G	G	G	G	G	G
AY603973.1_42432	A	A	A	A	A	A	A	A	A	A	A	A	A	A	A	A	A	A	A	A	A	A	A	A	A	A	A	A	A	A	A	A	A	A	A	A	A	A	A	A	A	A	A	A	A	A	A	A	A
AY603973.1_42446	G	G	G	G	G	G	A	A	A	A	A	A	A	A	A	A	A	A	G	A	A	G	G	G	G	A	A	A	G	A	G	G	G	G	G	G	G	G	G	G	G	A	A	A	A	A	A	A	A
AY603973.1_43802	C	C	C	C	C	C	C	C	C	C	C	C	C	C	C	C	C	C	C	C	C	C	C	C	C	C	C	C	C	C	C	C	C	A	C	C	C	C	C	C	C	C	C	C	C	C	C	C	C
AY603973.1_43806	A	A	A	A	A	A	G	G	G	G	G	G	G	G	G	G	G	G	A	G	G	A	A	A	A	G	G	G	A	G	A	A	A	A	A	A	A	A	A	A	A	G	G	G	G	G	G	G	G
AY603973.1_46911	G	G	G	G	G	G	A	A	A	A	A	A	A	A	A	A	A	A	G	A	A	G	G	G	G	A	A	A	G	A	G	G	G	G	G	G	G	G	G	G	G	A	A	A	A	A	A	A	A
AY603973.1_46917	A	A	A	A	A	A	T	T	T	T	T	T	T	T	T	T	T	T	A	T	T	A	A	A	A	T	T	T	A	T	A	A	A	A	A	A	A	A	A	A	A	T	T	T	T	T	T	T	T
AY603973.1_46925	C	C	C	C	C	C	C	C	C	C	C	C	C	C	C	C	C	C	C	C	C	C	C	C	C	C	C	C	C	C	C	C	C	C	C	C	C	T	C	C	C	C	C	C	C	C	C	C	C
AY603973.1_46956	C	C	C	C	C	C	C	C	C	C	C	C	C	C	C	C	C	C	C	C	C	C	C	C	C	C	C	C	C	C	C	C	C	C	C	C	C	C	C	C	C	C	C	C	C	C	C	C	C
AY603973.1_47364	G	G	G	G	G	G	G	G	G	G	G	G	G	G	G	G	T	T	G	G	G	G	G	G	G	G	G	G	G	G	G	G	G	G	G	G	G	G	G	G	G	G	G	G	G	G	G	G	G
AY603973.1_47445	A	A	A	A	A	A	G	G	G	G	G	G	G	G	G	G	G	G	A	G	G	A	A	A	A	G	G	G	A	G	A	A	A	A	A	A	A	A	A	A	A	G	G	G	G	G	G	G	G
AY603973.1_47487	A	A	A	A	A	A	A	A	A	A	A	A	A	A	A	A	A	A	A	A	A	A	A	A	A	A	G	A	A	A	A	A	A	A	A	A	A	A	A	A	A	A	A	A	A	A	A	A	A
AY603973.1_47529	A	A	A	A	A	A	G	G	G	G	G	G	G	G	G	G	G	G	A	G	G	A	A	A	A	G	G	G	A	G	A	A	A	A	A	A	A	A	A	A	A	G	G	G	G	G	G	G	G
AY603973.1_47832	A	A	A	A	A	A	A	A	A	A	A	A	A	A	A	A	A	A	A	A	A	A	T	A	A	A	A	A	A	A	A	A	A	A	A	A	A	A	A	A	A	A	A	A	A	A	A	A	A
AY603973.1_47935	A	A	A	A	A	A	T	A	A	A	A	A	A	A	A	A	A	A	A	A	A	A	A	A	A	A	A	A	A	A	A	A	A	A	A	A	A	A	A	A	A	A	A	A	A	A	A	A	A
AY603973.1_48325	G	G	G	G	G	G	G	G	G	G	G	G	G	G	G	G	G	G	A	G	G	G	G	G	G	G	G	G	G	G	G	G	G	G	G	G	G	A	A	A	G	G	G	G	G	G	G	G	G
AY603973.1_48347	G	G	G	G	G	G	G	G	G	G	G	G	G	G	G	G	G	G	G	G	G	G	G	G	G	T	G	G	G	G	G	G	G	G	G	G	G	G	G	G	G	G	G	G	G	G	G	G	G
AY603973.1_48362	T	T	T	T	T	T	C	C	C	C	C	C	C	C	C	C	C	C	T	C	C	T	T	T	T	C	C	C	T	C	T	T	T	T	T	T	T	T	T	T	T	C	C	C	C	C	C	C	C
AY603973.1_48366	G	G	G	G	G	G	A	A	A	A	A	A	A	A	A	A	A	A	G	A	A	G	G	G	G	A	A	A	G	A	G	G	G	G	G	G	G	G	G	G	G	A	A	A	A	A	A	A	A
AY603973.1_48372	A	A	A	A	A	A	C	C	C	C	C	C	C	C	C	C	C	C	A	C	C	A	A	A	A	C	C	C	A	C	A	A	A	A	A	A	A	A	A	A	A	C	C	C	C	C	C	C	C
AY603973.1_48380	C	C	C	C	C	C	T	T	T	T	T	T	T	T	T	T	T	T	C	T	T	C	C	C	C	T	T	T	C	T	C	C	C	C	C	C	C	C	C	C	C	T	T	T	T	T	T	T	T
AY603973.1_48420	C	C	C	C	C	C	C	C	C	C	C	C	C	C	C	C	C	C	C	C	C	T	C	C	C	C	C	C	C	C	C	C	C	C	C	C	C	C	C	C	C	C	C	C	C	C	C	C	C
AY603973.1_48467	A	A	A	A	A	A	A	A	A	A	A	A	A	A	A	A	A	A	A	A	A	A	A	A	A	A	A	A	A	A	A	A	A	A	A	A	A	A	A	A	A	A	A	A	A	A	A	A	A
AY603973.1_48488	G	G	G	G	G	G	G	G	G	G	G	G	G	G	G	G	A	A	G	G	G	G	G	G	G	G	G	G	G	G	G	G	G	G	G	G	G	G	G	G	G	G	G	G	G	G	G	G	G
AY603973.1_48528	T	T	T	T	T	T	G	G	G	G	G	G	G	G	G	G	G	G	T	G	G	T	T	T	T	G	G	G	T	G	T	T	T	T	T	T	T	T	T	T	T	G	G	G	G	G	G	G	G
AY603973.1_48555	G	G	G	G	G	G	A	A	A	A	A	A	A	A	A	A	A	A	G	A	A	G	G	G	G	A	A	A	G	A	G	G	G	G	G	G	G	G	G	G	G	A	A	A	A	A	A	A	A
AY603973.1_48574	A	A	A	A	A	A	A	A	A	A	A	A	A	A	A	A	A	A	A	A	A	A	A	A	A	A	A	A	A	A	A	A	A	A	A	A	A	A	A	A	A	A	A	A	A	A	A	A	A
AY603973.1_48705	T	T	T	T	T	T	C	C	C	C	C	C	C	C	C	C	C	C	T	C	C	T	T	T	T	C	C	C	T	C	T	T	T	T	T	T	T	T	T	T	T	C	C	C	C	C	C	C	C
AY603973.1_48840	G	G	G	G	G	G	G	G	G	G	G	G	G	G	G	G	G	G	G	G	G	G	G	G	G	G	G	G	G	G	A	A	A	A	A	A	A	G	G	G	A	G	G	G	G	G	G	G	G
AY603973.1_48954	C	C	C	C	C	C	C	C	C	T	C	C	T	C	C	T	C	C	C	C	C	C	C	C	C	C	C	C	C	C	C	C	C	C	C	C	C	C	C	C	C	C	C	C	C	C	C	C	C
AY603973.1_49444	T	T	T	A	T	A	T	T	T	T	T	T	T	T	T	T	T	T	T	T	T	T	T	T	T	T	T	T	T	T	T	T	T	T	T	T	T	T	T	T	T	T	T	T	T	T	T	T	T
AY603973.1_49484	G	G	G	G	G	G	G	G	G	G	G	G	G	G	G	G	G	G	G	G	G	G	G	G	G	A	G	G	G	G	G	G	G	G	G	G	G	G	G	G	G	G	G	G	G	G	G	G	G
AY603973.1_49593	G	G	G	G	G	G	G	G	G	G	G	G	G	G	G	G	G	G	G	G	G	G	A	G	G	G	G	G	G	G	G	G	G	G	G	G	G	G	G	G	G	G	G	G	G	G	G	G	G
AY603973.1_51962	C	C	C	C	C	C	C	C	C	C	C	C	C	C	C	C	C	C	C	C	C	C	C	C	C	C	C	C	C	C	C	C	C	C	C	C	C	C	C	C	C	C	C	C	C	C	C	C	C
AY603973.1_52075	G	G	G	G	G	G	G	G	G	A	G	G	G	G	G	G	G	G	G	G	G	G	G	G	G	G	G	G	G	G	G	G	G	G	G	G	G	G	G	G	G	G	G	G	G	G	G	G	G
AY603973.1_52181	A	A	A	A	A	A	A	A	A	A	A	G	A	A	A	A	A	A	A	A	A	A	A	A	A	A	A	A	A	A	A	A	A	A	A	A	A	A	A	A	A	A	A	A	A	A	A	A	A
AY603973.1_52200	C	C	C	T	C	T	C	C	C	C	C	C	C	C	C	C	C	C	C	C	C	C	C	C	C	C	C	C	C	C	C	C	C	C	C	C	C	C	C	C	C	C	C	C	C	C	C	C	C
AY603973.1_53147	C	C	C	C	C	C	T	T	T	T	T	T	T	T	T	T	T	T	C	T	T	C	C	C	C	T	T	T	C	T	C	C	C	C	C	C	C	C	C	C	C	T	T	T	T	T	T	T	T
AY603973.1_54629	T	T	T	T	T	T	C	C	C	C	C	C	C	C	C	C	C	C	T	C	C	T	T	T	T	C	C	C	T	C	T	T	T	T	T	T	T	T	T	T	T	C	C	C	C	C	C	C	C
AY603973.1_54830	G	G	G	G	G	G	G	G	G	G	G	G	G	G	G	G	G	G	G	G	G	G	G	G	G	G	G	G	G	G	A	G	G	G	G	G	G	G	G	G	G	G	G	G	G	G	G	G	G
AY603973.1_54854	C	C	C	C	C	C	C	C	C	C	C	C	C	C	C	C	C	C	C	C	C	C	C	C	C	C	C	C	C	C	C	C	C	C	C	C	C	C	C	C	C	T	T	C	C	T	C	C	C
AY603973.1_54883	T	T	T	T	T	T	C	C	C	C	C	C	C	C	C	C	C	C	T	C	C	T	T	T	T	C	C	C	T	C	T	T	T	T	T	T	T	T	T	T	T	C	C	C	C	C	C	C	C
AY603973.1_54934	C	C	C	C	C	C	A	A	A	A	A	A	A	A	A	A	A	A	C	A	A	C	C	C	C	A	A	A	C	A	C	C	C	C	C	C	C	C	C	C	C	A	A	A	A	A	A	A	A
AY603973.1_55101	A	A	A	A	A	A	G	G	G	G	G	G	G	G	G	G	G	G	A	G	G	A	A	A	A	G	G	G	A	G	A	A	A	A	A	A	A	A	A	A	A	G	G	G	G	G	G	G	G
AY603973.1_55152	C	C	C	C	C	C	C	C	C	C	C	C	C	C	C	C	C	C	C	C	C	C	C	C	C	C	C	C	C	C	A	A	A	A	A	A	A	C	C	C	A	C	C	C	C	C	C	C	C
AY603973.1_55443	G	G	G	G	G	G	A	G	G	G	G	G	G	G	G	G	G	G	G	G	G	G	G	G	G	G	G	G	G	G	G	G	G	G	G	G	G	G	G	G	G	G	G	G	G	G	G	G	G
AY603973.1_55514	G	G	G	G	G	G	G	G	G	G	G	G	G	G	G	G	G	G	G	A	G	G	G	G	G	G	G	G	G	G	G	G	G	G	G	G	G	G	G	G	G	G	G	G	G	G	G	G	G
AY603973.1_55647	C	C	C	C	C	C	C	C	C	C	C	C	C	C	C	C	C	C	C	C	C	C	C	C	C	C	C	C	C	C	C	T	C	C	C	C	C	C	C	C	C	C	C	C	C	C	C	C	C
AY603973.1_55898	G	G	G	G	G	G	G	G	G	G	G	G	G	G	G	G	G	G	G	A	G	G	G	G	G	G	G	G	G	G	G	G	G	G	G	G	G	G	G	G	G	G	G	G	G	G	G	G	G
AY603973.1_56514	C	C	C	C	C	C	C	C	C	C	C	A	C	C	A	C	C	C	C	A	C	C	C	C	C	C	C	C	C	C	C	C	C	C	C	C	C	C	C	C	C	C	C	C	C	C	C	C	C
AY603973.1_56580	G	G	G	G	G	G	G	G	G	G	G	G	G	G	G	G	G	G	G	G	G	G	G	G	G	G	G	G	G	G	A	G	G	G	G	G	G	G	G	G	G	G	G	G	G	G	G	G	G
AY603973.1_56658	G	G	G	G	G	G	G	G	G	G	G	G	G	G	G	G	G	G	G	G	G	G	G	G	G	G	G	G	G	G	G	G	G	G	G	G	G	G	G	G	G	G	G	G	G	G	G	G	G
AY603973.1_57078	G	G	G	G	G	G	G	G	G	G	G	G	G	G	G	G	G	G	G	G	G	G	G	G	G	G	G	G	G	G	G	G	G	G	G	G	G	G	G	G	G	G	G	G	G	G	G	G	G
AY603973.1_57078	G	G	G	G	G	G	G	G	G	G	G	G	G	G	G	G	G	G	G	G	G	G	G	G	G	G	G	G	G	G	G	G	G	G	G	G	G	G	G	G	G	G	G	G	G	G	G	G	G
AY603973.1_57133	T	T	T	T	T	T	C	C	C	C	C	C	C	C	C	C	C	C	T	C	C	T	T	T	T	C	C	C	T	C	T	T	T	T	T	T	T	T	T	T	T	C	C	C	C	C	C	C	C
AY603973.1_57148	A	A	A	A	A	A	G	G	G	G	G	G	G	G	G	G	G	G	A	G	G	A	A	A	A	G	G	G	A	G	A	A	A	A	A	A	A	A	A	A	A	G	G	G	G	G	G	G	G
AY603973.1_57275	G	G	G	T	G	T	G	G	G	G	G	G	G	G	G	G	G	G	G	G	G	G	G	G	G	G	G	G	G	G	G	G	G	G	G	G	G	G	G	G	G	G	G	G	G	G	G	G	G
AY603973.1_57446	T	T	T	T	T	T	T	T	T	T	T	T	T	T	T	T	T	T	T	T	T	T	T	T	T	T	T	T	T	T	T	T	T	T	T	T	T	T	T	T	T	T	T	T	T	T	T	C	C
AY603973.1_57500	A	A	A	A	A	A	A	A	A	A	A	A	A	A	A	A	A	A	A	A	A	A	A	A	A	A	A	A	A	A	A	A	A	A	A	A	A	A	A	A	A	A	A	A	A	A	A	A	A
AY603973.1_57504	T	T	T	T	T	T	T	T	T	T	T	T	T	T	T	T	T	T	T	T	T	T	T	T	T	T	T	T	T	T	T	T	T	T	T	T	T	T	T	T	T	T	T	T	T	T	T	T	T
AY603973.1_57520	G	G	G	G	G	G	G	G	G	G	G	G	G	G	G	G	G	G	G	G	G	G	G	G	G	G	G	G	G	G	G	G	G	G	G	G	G	G	G	G	G	G	G	G	G	G	G	G	G
AY603973.1_57524	A	A	A	A	A	A	A	A	A	A	A	A	A	A	A	A	A	A	A	A	A	A	A	A	A	A	A	A	A	A	A	A	A	A	A	A	A	A	A	A	A	A	A	A	A	A	A	A	A
AY603973.1_57527	A	A	A	A	A	A	A	A	A	A	A	A	A	A	A	A	A	A	A	A	A	A	A	A	A	A	A	A	A	A	A	A	A	A	A	A	A	A	A	A	A	A	A	A	A	A	A	A	A
AY603973.1_57530	A	A	A	A	A	A	A	A	A	A	A	A	A	A	A	A	A	A	A	A	A	A	A	A	A	A	A	A	A	A	A	A	A	A	A	A	A	A	A	A	A	A	A	A	A	A	A	A	A
AY603973.1_57695	A	A	A	A	A	A	G	G	G	G	G	G	G	G	G	G	G	G	A	G	G	A	A	A	G	G	G	G	A	G	G	G	G	G	G	G	G	A	A	A	G	G	G	G	G	G	G	G	G
AY603973.1_57750	C	C	C	C	C	C	C	C	C	C	C	C	C	C	C	C	C	C	C	C	C	C	C	C	T	C	C	C	C	C	T	T	T	T	T	T	T	C	C	C	T	C	C	C	C	C	C	C	C
AY603973.1_58954	G	G	G	G	G	G	G	G	G	G	G	G	G	G	G	G	G	G	G	G	G	G	G	G	G	G	G	G	G	G	G	G	G	G	G	G	G	G	G	G	G	G	G	G	G	G	G	G	G
AY603973.1_59229	C	C	C	C	C	C	C	C	C	C	C	C	C	C	C	C	C	C	C	C	C	C	C	C	C	C	C	C	C	C	C	C	C	C	C	C	C	C	C	C	C	C	C	C	C	C	C	C	C
AY603973.1_59378	T	T	T	T	T	T	C	C	C	C	C	C	C	C	C	C	C	C	T	C	C	T	T	T	T	C	C	C	T	C	T	T	T	T	T	T	T	T	T	T	T	C	C	C	C	C	C	C	C
AY603973.1_59851	T	T	T	T	T	T	T	T	T	T	T	T	T	C	T	T	T	T	T	T	T	T	T	T	T	T	T	C	T	T	T	T	T	T	T	T	T	T	T	T	T	T	T	C	C	T	C	C	C
AY603973.1_59980	T	T	T	T	T	T	G	G	G	G	G	G	G	G	G	G	G	G	T	G	G	T	T	T	T	G	G	G	T	G	T	T	T	T	T	T	T	T	T	T	T	G	G	G	G	G	G	G	G
AY603973.1_60208	G	G	G	G	G	G	G	G	G	G	G	G	G	T	G	G	G	G	G	G	G	G	G	G	G	G	G	G	G	G	G	G	G	G	G	G	G	G	G	G	G	G	G	G	G	G	G	G	G
AY603973.1_60352	C	C	C	C	C	C	C	C	C	C	C	C	C	C	C	C	C	C	C	C	C	C	T	C	C	C	C	C	C	C	C	C	C	C	C	C	C	C	C	C	C	C	C	C	C	C	C	C	C
AY603973.1_60358	G	G	G	G	G	G	G	G	G	G	G	G	G	G	G	G	G	G	G	G	A	G	G	G	G	G	G	G	G	G	G	G	G	G	G	G	G	G	G	G	G	G	G	G	G	G	G	G	G
AY603973.1_60412	C	C	C	C	C	C	C	C	C	C	C	C	C	C	C	C	C	C	C	C	C	C	C	C	T	C	C	C	C	C	T	T	T	T	T	T	T	C	C	C	T	C	C	C	C	C	C	C	C
AY603973.1_60427	T	T	T	T	T	T	G	G	G	G	G	G	G	G	G	G	G	G	T	G	G	T	T	T	G	G	G	G	T	G	G	G	G	G	G	G	G	T	T	T	G	G	G	G	G	G	G	G	G
AY603973.1_60910	T	T	T	T	T	T	C	C	C	C	C	C	C	C	C	C	C	C	T	C	C	T	T	T	T	C	C	C	T	C	T	T	T	T	T	T	T	T	T	T	T	C	C	C	C	C	C	C	C
AY603973.1_60991	A	A	A	A	A	A	G	G	G	G	G	G	G	G	G	G	G	G	A	G	G	A	A	A	A	G	G	G	A	G	A	A	A	A	A	A	A	A	A	A	A	G	G	G	G	G	G	G	G
AY603973.1_61433	C	C	C	C	C	C	T	T	T	T	T	T	T	T	T	T	T	T	C	T	T	C	C	C	C	T	T	T	C	T	C	C	C	C	C	C	C	C	C	C	C	T	T	T	T	T	T	T	T
AY603973.1_62247	C	C	C	C	C	C	C	C	C	C	C	C	C	C	C	C	C	C	C	C	C	C	C	C	C	C	C	C	C	C	C	C	C	C	C	C	C	C	C	C	C	C	C	C	C	C	C	C	C
AY603973.1_62698	G	G	G	G	G	G	A	A	A	A	A	A	A	A	A	A	A	A	G	A	A	G	G	G	G	A	A	A	G	A	G	G	G	G	G	G	G	G	G	G	G	A	A	A	A	A	A	A	A
AY603973.1_62748	G	G	G	G	G	G	G	G	G	G	G	T	G	G	G	G	G	G	G	G	G	G	G	G	G	G	G	G	G	G	G	G	G	G	G	G	G	G	G	G	G	G	G	G	G	G	G	G	G
AY603973.1_62892	C	C	C	C	C	C	C	C	C	C	C	C	C	C	C	C	C	C	C	C	C	C	C	C	C	C	C	C	C	C	C	C	C	C	C	C	C	C	C	C	C	C	C	C	C	C	C	C	C
AY603973.1_62929	G	G	G	G	G	G	G	G	G	G	G	G	G	A	G	G	G	G	G	G	G	G	G	G	G	G	G	A	G	G	G	G	G	G	G	G	G	G	G	G	G	G	G	A	A	G	A	A	A
AY603973.1_63001	A	A	A	A	A	A	C	C	C	C	C	C	C	C	C	C	C	C	A	C	C	A	A	A	A	C	C	C	A	C	A	A	A	A	A	A	A	A	A	A	A	C	C	C	C	C	C	C	C
AY603973.1_63274	G	G	G	G	G	G	G	G	G	G	G	G	G	G	G	G	G	G	G	G	G	G	G	G	G	G	G	G	G	G	G	G	G	G	G	G	G	G	G	G	G	G	G	G	G	G	G	G	G
AY603973.1_63390	G	G	G	G	G	G	G	G	G	G	G	G	G	G	G	G	G	G	G	G	G	G	G	G	G	G	G	G	G	G	G	G	G	G	G	G	G	G	G	G	G	G	G	G	G	G	G	G	G
AY603973.1_64526	A	T	A	T	T	T	T	T	T	T	T	T	T	T	T	T	T	T	T	T	T	A	T	A	T	T	T	T	T	T	T	T	T	T	T	T	T	T	T	T	T	T	T	T	T	T	T	T	T
AY603973.1_65249	T	T	T	T	T	T	C	C	C	C	C	C	C	C	C	C	C	C	T	C	C	T	T	T	T	C	C	C	T	C	T	T	T	T	T	T	T	T	T	T	T	C	C	C	C	C	C	C	C
AY603973.1_65336	C	C	C	C	C	C	C	C	C	C	C	C	C	C	C	C	C	C	C	C	C	C	C	C	C	C	C	C	C	C	C	C	C	C	C	C	C	C	C	C	C	C	C	C	C	C	C	C	C
AY603973.1_68110	A	A	A	A	A	A	A	A	A	A	A	A	C	A	A	A	A	A	A	A	A	A	A	A	A	A	A	A	A	A	A	A	A	A	A	A	A	A	A	A	A	A	A	A	A	A	A	A	A
AY603973.1_68128	T	T	T	T	T	T	T	T	T	T	T	T	T	T	T	T	T	T	T	T	T	T	T	T	T	C	T	T	T	T	T	T	T	T	T	T	T	T	T	T	T	T	T	T	T	T	T	T	T
AY603973.1_68209	A	A	A	A	A	A	G	G	G	G	G	G	G	G	G	G	G	G	A	G	G	A	A	A	A	G	G	G	A	G	A	A	A	A	A	A	A	A	A	A	A	G	G	G	G	G	G	G	G
AY603973.1_69285	A	A	A	A	A	A	A	A	A	A	A	A	A	A	A	A	A	A	A	A	A	A	A	A	A	A	A	A	A	A	A	A	A	A	A	A	A	A	A	A	A	A	A	A	A	A	A	A	A
AY603973.1_69294	A	A	A	A	A	A	A	A	A	A	A	A	A	A	A	A	A	A	A	A	A	A	A	A	A	A	A	A	A	A	A	A	A	A	A	A	A	A	A	A	A	A	A	A	A	A	A	A	A
AY603973.1_70741	A	A	A	A	A	A	G	G	G	G	G	G	G	G	G	G	G	G	A	G	G	A	A	A	A	G	G	G	A	G	A	A	A	A	A	A	A	A	A	A	A	G	G	G	G	G	G	G	G
AY603973.1_70766	C	C	C	C	C	C	C	C	C	C	C	C	C	C	C	C	C	C	C	C	C	C	C	C	C	C	C	C	C	C	C	C	C	C	C	C	C	C	C	C	C	C	C	C	C	C	C	C	C
AY603973.1_70791	G	G	G	G	G	G	G	G	G	G	G	G	G	G	G	G	G	G	G	G	G	G	G	G	G	G	G	G	G	G	G	G	G	G	G	G	G	G	G	G	G	G	G	G	G	G	G	G	G
AY603973.1_70795	T	T	T	T	T	T	T	T	T	T	T	T	T	T	T	T	T	T	T	T	T	T	T	T	T	T	T	T	T	T	T	T	T	T	T	T	T	T	T	T	T	T	T	T	T	T	T	T	T
AY603973.1_71175	C	C	C	C	C	C	C	C	C	C	C	C	C	C	C	C	C	C	C	C	C	C	C	C	C	C	C	C	C	C	C	C	C	C	C	C	C	C	C	C	C	C	C	C	C	C	C	C	C
AY603973.1_72312	T	T	T	T	T	T	T	T	T	T	C	T	T	T	T	T	T	T	T	T	T	T	T	T	T	T	T	T	T	T	T	T	T	T	T	T	T	T	T	T	T	T	T	T	T	T	T	T	T
AY603973.1_72344	C	C	C	C	C	C	A	A	A	A	A	A	A	A	A	A	A	A	C	A	A	C	C	C	A	A	A	A	C	A	A	A	A	A	A	A	A	C	C	C	A	A	A	A	A	A	A	A	A
AY603973.1_72820	G	G	G	G	G	G	A	A	G	G	G	G	G	A	G	G	A	A	G	G	A	G	G	G	G	G	G	A	G	G	G	G	G	G	G	G	G	G	G	G	G	A	A	A	A	A	A	A	A
AY603973.1_73173	G	G	G	G	G	G	G	G	G	G	G	G	G	G	G	G	G	G	G	G	G	G	G	G	G	G	G	G	G	G	G	G	G	G	G	G	G	G	G	G	G	G	G	G	G	G	G	G	G
AY603973.1_73368	T	T	T	T	T	T	T	T	T	T	T	T	T	T	T	T	T	T	T	T	T	T	T	T	T	T	T	T	T	T	T	T	T	T	T	T	T	T	T	T	T	T	T	T	T	T	T	T	T
AY603973.1_73601	G	C	G	C	C	C	C	C	C	C	C	C	C	C	C	C	C	C	C	C	C	G	C	G	C	C	C	C	C	C	C	C	C	C	C	C	C	C	C	C	C	C	C	C	C	C	C	C	C
AY603973.1_73621	T	T	T	T	T	T	T	T	T	T	T	T	T	T	T	T	T	T	T	T	T	T	T	T	T	T	T	T	T	T	T	T	T	C	T	T	T	T	T	T	T	T	T	T	T	T	T	T	T
AY603973.1_73674	C	C	C	C	C	C	C	C	C	C	C	C	C	C	C	C	C	C	C	C	C	C	C	C	C	C	C	C	C	C	C	C	C	C	C	C	C	C	C	C	C	C	C	C	C	C	C	C	C
AY603973.1_73684	T	T	T	T	T	T	T	T	C	T	T	T	T	T	T	T	T	T	T	T	T	T	T	T	T	T	T	T	T	T	T	T	T	T	T	T	T	T	T	T	T	T	T	T	T	T	T	T	T
AY603973.1_74308	C	C	C	C	C	C	C	C	C	C	C	C	C	C	C	C	C	C	C	C	C	C	C	C	C	C	C	C	C	C	T	C	C	C	C	C	C	C	C	C	T	C	C	C	C	C	C	C	C
AY603973.1_74648	T	T	T	T	T	T	T	T	T	T	T	T	T	T	T	T	T	T	T	T	T	T	T	T	T	T	T	T	C	T	T	T	T	T	T	T	T	T	T	T	T	T	T	T	T	T	T	T	T
AY603973.1_74696	C	C	C	C	C	C	C	C	C	C	C	C	C	C	C	C	C	C	C	C	C	C	C	C	C	C	C	C	T	C	C	C	C	C	C	C	C	C	C	C	C	C	C	C	C	C	C	C	C
AY603973.1_74713	A	A	A	A	A	A	A	A	A	A	A	A	A	A	T	A	A	A	A	A	A	A	A	A	A	A	A	A	A	A	A	A	A	A	A	A	A	A	A	A	A	A	A	A	A	A	A	A	A
AY603973.1_74836	G	G	G	G	T	G	G	G	G	G	G	G	G	G	G	G	G	G	T	G	G	G	G	G	G	G	G	G	T	G	G	G	G	G	G	G	G	T	T	T	G	G	G	G	G	G	G	G	G
AY603973.1_74986	C	C	C	C	C	C	C	C	C	C	T	C	C	C	C	C	C	C	C	C	C	C	C	C	C	C	C	C	C	C	C	C	C	C	C	C	C	C	C	C	C	C	C	C	C	C	C	C	C
AY603973.1_75296	C	C	C	C	C	C	T	T	T	T	T	T	T	T	T	T	T	T	C	T	T	C	C	C	C	T	T	T	C	T	C	C	C	C	C	C	C	C	C	C	C	T	T	T	T	T	T	T	T
AY603973.1_75392	G	G	G	G	G	G	G	G	G	G	G	G	G	G	G	G	G	G	G	G	G	G	G	G	G	G	G	G	G	G	G	G	G	G	G	G	G	G	G	G	G	G	G	G	G	G	G	G	G
AY603973.1_75421	G	G	G	G	G	G	G	G	G	G	G	G	G	G	G	G	G	G	G	G	G	G	G	G	G	G	G	G	G	G	G	G	G	G	G	G	G	G	G	G	G	G	G	G	G	G	G	G	G
AY603973.1_75562	C	C	C	C	C	C	C	C	C	C	C	C	C	C	C	C	C	C	C	C	C	C	C	C	C	C	C	C	C	C	C	C	C	C	C	C	C	C	C	C	C	C	C	C	C	C	C	C	C
AY603973.1_76058	T	T	T	T	T	T	T	T	T	T	T	T	T	T	T	T	T	T	T	T	T	T	T	T	T	T	T	T	T	T	T	T	T	T	T	T	T	T	T	T	T	T	T	T	T	T	T	T	T
AY603973.1_76151	G	G	G	G	G	G	G	G	G	G	G	G	G	G	G	G	G	G	G	G	G	G	G	G	G	G	G	G	G	G	A	G	G	G	G	G	G	G	G	G	G	G	G	G	G	G	G	G	G
AY603973.1_76172	C	C	C	C	C	C	C	C	C	C	C	C	C	C	C	C	C	C	C	C	C	C	C	C	C	C	C	C	C	C	C	C	C	C	C	C	C	C	C	C	C	C	C	C	C	C	C	C	C
AY603973.1_77297	A	A	A	A	A	A	A	A	A	A	A	A	A	A	A	A	A	A	A	A	A	A	A	A	A	A	A	A	A	A	A	A	A	A	A	A	A	A	A	A	A	A	A	A	A	A	A	A	A
AY603973.1_77369	G	G	G	G	G	G	A	G	G	G	G	G	G	G	G	G	G	G	G	G	G	G	G	G	G	G	G	G	G	G	G	G	G	G	G	G	G	G	G	G	G	G	G	G	G	G	G	G	G
AY603973.1_78594	A	A	A	A	A	A	G	G	G	G	G	G	G	G	G	G	G	G	A	G	G	A	A	A	A	G	G	G	A	G	A	A	A	A	A	A	A	A	A	A	A	G	G	G	G	G	G	G	G
AY603973.1_78636	G	G	G	G	G	G	G	G	G	G	G	G	G	G	G	G	G	G	G	G	G	G	G	G	G	G	G	G	G	G	G	G	G	G	G	G	G	G	G	G	G	G	G	G	G	G	G	G	G
AY603973.1_78857	A	A	A	A	A	A	G	G	G	G	G	G	G	G	G	G	G	G	A	G	G	A	A	A	A	G	G	G	A	G	A	A	A	A	A	A	A	A	A	A	A	G	G	G	G	G	G	G	G
AY603973.1_79022	G	G	G	G	G	G	G	G	G	G	G	G	G	G	G	G	G	G	G	G	G	G	G	G	G	G	G	G	G	G	G	G	G	G	G	G	G	G	G	G	G	G	G	G	G	G	G	G	G
AY603973.1_79329	G	G	G	G	G	G	G	G	G	G	G	G	G	G	G	G	G	G	G	G	G	G	G	G	G	G	G	G	G	G	A	G	G	G	G	G	G	G	G	G	G	G	G	G	G	G	G	G	G
AY603973.1_79358	T	T	T	T	T	T	T	T	T	T	T	T	T	T	T	T	T	T	T	A	T	T	T	T	T	T	T	T	T	T	T	T	T	T	T	T	T	T	T	T	T	T	T	T	T	T	T	T	T
AY603973.1_79367	T	T	T	T	T	T	T	T	T	T	T	T	T	T	T	T	T	T	T	T	T	T	T	T	T	T	T	T	T	T	T	T	T	T	T	T	T	T	T	T	T	T	T	T	T	T	T	T	T
AY603973.1_79397	A	A	A	A	A	A	G	G	G	G	G	G	G	G	G	G	G	G	A	G	G	A	G	A	G	G	G	G	A	G	G	G	G	G	G	G	G	A	A	A	G	G	G	G	G	G	G	G	G
AY603973.1_79842	G	G	G	G	G	G	G	G	G	G	G	G	G	G	G	G	G	G	G	G	G	G	G	G	G	G	G	G	G	G	G	G	G	A	G	G	G	G	G	G	G	G	G	G	G	G	G	G	G
AY603973.1_79915	T	T	T	T	T	T	T	T	T	T	T	T	T	T	T	T	T	T	T	T	T	T	T	T	T	T	T	T	T	T	T	T	T	G	T	T	T	T	T	T	T	T	T	T	T	T	T	T	T
AY603973.1_80471	T	T	T	T	T	T	T	T	T	T	T	T	T	T	T	T	T	T	T	T	T	T	T	T	T	T	T	T	T	T	T	T	T	T	T	T	T	T	T	T	T	T	T	T	T	T	T	T	T
AY603973.1_80587	A	A	A	A	A	A	G	G	G	G	G	G	G	G	G	G	G	G	A	G	G	A	A	A	A	G	G	G	A	G	A	A	A	A	A	A	A	A	A	A	A	G	G	G	G	G	G	G	G
AY603973.1_80888	A	A	A	A	A	A	G	G	G	G	G	G	G	G	G	G	G	G	A	G	G	A	A	A	A	G	G	G	A	G	A	A	A	A	A	A	A	A	A	A	A	G	G	G	G	G	G	G	G
AY603973.1_81600	C	C	C	C	C	C	C	C	C	C	C	C	C	C	C	C	C	C	C	C	C	C	A	C	C	C	C	C	C	C	C	C	C	C	C	C	C	C	C	C	C	C	C	C	C	C	C	C	C
AY603973.1_81604	T	T	T	T	T	T	C	C	C	C	C	C	C	C	C	C	C	C	T	C	C	T	C	T	C	C	C	C	T	C	C	C	C	C	C	C	C	T	T	T	C	C	C	C	C	C	C	C	C
AY603973.1_82934	C	C	C	C	C	C	C	C	C	C	C	C	C	C	C	C	C	C	C	C	C	C	C	C	C	C	C	C	C	C	T	T	T	T	T	T	T	C	C	C	T	C	C	C	C	C	C	C	C
AY603973.1_83223	G	G	G	G	G	G	G	G	G	G	G	G	G	G	G	G	G	G	G	G	G	G	G	G	G	G	G	G	G	G	A	G	G	G	G	G	G	G	G	G	G	G	G	G	G	G	G	G	G
AY603973.1_83472	C	C	C	C	C	C	T	T	C	C	C	C	C	C	C	C	T	T	C	C	C	C	C	C	C	C	C	C	C	C	C	C	C	C	C	C	C	C	C	C	C	T	T	C	C	T	C	C	C
AY603973.1_86875	C	C	C	C	C	C	T	T	T	T	T	T	T	T	T	T	T	T	C	T	T	C	C	C	C	T	T	T	C	T	C	C	C	C	C	C	C	C	C	C	C	T	T	T	T	T	T	T	T
AY603973.1_87027	G	G	G	G	G	G	G	G	G	G	G	G	G	G	G	G	G	G	G	G	G	G	G	G	G	G	G	G	G	A	G	G	G	G	G	G	G	G	G	G	G	G	G	G	G	G	G	G	G
AY603973.1_87093	T	T	T	T	T	T	C	C	C	C	C	C	C	C	C	C	C	C	T	C	C	T	C	T	C	C	C	C	T	C	C	C	C	C	C	C	C	T	T	T	C	C	C	C	C	C	C	C	C
AY603973.1_87111	C	C	C	C	C	C	C	C	C	C	C	C	C	C	C	C	C	C	C	C	C	C	T	C	T	C	C	C	C	C	T	T	T	T	T	T	T	C	C	C	T	C	C	C	C	C	C	C	C
AY603973.1_87116	C	C	C	C	C	C	C	C	C	C	C	C	C	C	C	C	C	C	C	C	C	C	C	C	C	C	C	C	C	C	C	C	C	C	C	C	C	C	C	C	C	C	C	C	C	C	C	C	C
AY603973.1_92768	C	C	C	C	C	C	T	T	T	T	T	T	T	T	T	T	T	T	C	T	T	C	C	C	C	T	T	T	C	T	C	C	C	C	C	C	C	C	C	C	C	T	T	T	T	T	T	T	T
AY603973.1_92786	G	G	G	G	G	G	G	G	G	G	G	G	G	G	G	G	G	G	G	G	G	G	G	G	G	G	G	G	G	G	G	G	G	G	G	G	G	G	G	G	G	G	G	G	G	G	G	G	G
AY603973.1_92793	A	G	G	G	G	G	G	G	G	G	G	G	G	G	G	G	G	G	G	G	G	G	G	G	G	G	G	G	G	G	G	G	G	G	G	G	G	G	G	G	G	G	G	G	G	G	G	G	G
AY603973.1_92839	T	T	T	T	T	T	C	C	C	C	C	C	C	C	C	C	C	C	T	C	C	T	T	T	T	C	C	C	T	C	T	T	T	T	T	T	T	T	T	T	T	C	C	C	C	C	C	C	C
AY603973.1_92953	A	A	A	A	A	A	A	A	A	A	A	A	A	A	A	A	A	A	A	G	A	A	A	A	A	A	A	A	A	A	A	A	A	A	A	A	A	A	A	A	A	A	A	A	A	A	A	A	A
AY603973.1_92971	G	G	G	G	G	G	G	G	G	G	G	G	G	G	G	G	G	G	G	G	G	G	A	G	A	G	G	G	G	G	A	A	A	A	A	A	A	G	G	G	A	G	G	G	G	G	G	G	G
AY603973.1_93038	G	G	G	G	G	G	G	G	G	G	G	G	G	G	G	G	A	G	G	G	G	G	G	G	G	G	G	G	G	G	G	G	G	G	G	G	G	G	G	G	G	G	G	G	G	G	G	G	G
AY603973.1_94291	G	G	G	G	G	G	G	G	G	G	G	G	G	G	G	G	G	G	G	G	G	G	G	G	G	G	G	G	G	G	G	G	G	G	G	G	G	G	G	G	G	G	G	G	G	G	G	G	G
AY603973.1_94458	T	T	T	T	T	T	T	T	T	T	T	T	T	T	T	T	T	T	T	T	T	T	T	T	T	T	T	T	T	T	C	C	C	C	C	C	C	T	T	T	C	T	T	T	T	T	T	T	T
AY603973.1_94572	C	C	C	A	C	A	C	C	C	C	C	C	C	C	C	C	C	C	C	C	C	C	C	C	C	C	C	C	C	C	C	C	C	C	C	C	C	C	C	C	C	C	C	C	C	C	C	C	C
AY603973.1_94653	A	A	A	A	A	A	A	A	A	A	A	A	A	A	A	A	A	A	A	A	A	A	A	A	A	A	G	A	A	A	A	A	A	A	A	A	A	A	A	A	A	A	A	A	A	A	A	A	A
AY603973.1_95050	G	G	G	G	G	G	G	G	G	G	G	G	G	G	G	G	G	G	G	G	G	G	G	G	G	G	G	G	G	G	G	G	G	G	G	G	G	G	G	G	G	G	G	G	G	G	G	G	G
AY603973.1_95281	G	G	G	G	G	G	A	A	A	A	A	A	A	A	A	A	A	A	G	A	A	G	G	G	G	A	A	A	G	A	G	G	G	G	G	G	G	G	G	G	G	A	A	A	A	A	A	A	A
AY603973.1_95298	T	T	T	T	T	T	C	C	C	C	C	C	C	C	C	C	C	C	T	C	C	T	T	T	T	C	C	C	T	C	T	T	T	T	T	T	T	T	T	T	T	C	C	C	C	C	C	C	C
AY603973.1_95299	G	G	G	G	A	G	G	G	G	G	G	G	G	G	G	G	G	G	A	G	G	G	G	G	G	G	G	G	A	G	G	G	G	G	G	G	G	A	A	A	G	G	G	G	G	G	G	G	G
AY603973.1_95329	G	G	G	G	G	G	G	G	G	G	G	G	G	G	G	G	G	G	G	G	G	G	G	G	G	G	G	G	G	G	G	G	G	G	G	G	G	G	G	G	G	G	G	G	G	G	G	G	G
AY603973.1_95364	A	A	A	A	A	A	G	G	G	G	G	G	G	G	G	G	G	G	A	G	G	A	G	A	G	G	G	G	A	G	G	G	G	G	G	G	G	A	A	A	G	G	G	G	G	G	G	G	G
AY603973.1_95454	G	G	G	G	G	G	G	G	G	G	G	G	G	G	G	G	G	G	G	G	G	G	G	G	G	G	G	G	G	G	G	G	G	G	G	G	G	G	G	G	G	G	G	G	G	G	G	G	G
AY603973.1_95643	T	C	T	C	C	C	C	C	C	C	C	C	C	C	C	C	C	C	C	C	C	T	C	T	C	C	C	C	C	C	C	C	C	C	C	C	C	C	C	C	C	C	C	C	C	C	C	C	C
AY603973.1_96270	G	G	G	G	G	G	G	G	G	G	G	G	G	G	G	G	G	G	G	G	G	G	G	G	G	G	G	G	G	G	G	G	G	G	G	G	G	G	G	G	G	G	G	G	G	G	G	G	G
AY603973.1_96725	C	C	C	C	C	C	T	T	C	C	C	C	C	C	C	C	T	T	C	C	C	C	C	C	C	C	C	C	C	C	C	C	C	C	C	C	C	C	C	C	C	T	T	C	C	T	C	C	C
AY603973.1_96740	G	G	G	G	G	G	G	G	G	G	G	G	G	G	G	G	G	G	G	G	G	G	G	G	G	G	G	G	G	G	G	G	G	G	G	G	G	G	G	G	G	G	G	G	G	G	G	G	G
AY603973.1_96753	C	C	C	C	C	C	C	C	C	C	C	C	C	C	C	C	C	C	C	C	C	C	C	C	C	C	C	C	C	C	C	C	C	C	C	C	C	C	C	C	C	C	C	C	C	C	C	C	C
AY603973.1_96778	C	C	C	C	C	C	C	C	C	C	C	C	C	C	C	C	C	C	C	C	C	C	C	C	C	C	C	C	C	C	C	C	C	C	C	C	C	C	C	C	C	C	C	C	C	C	C	C	C
AY603973.1_96832	G	G	G	G	G	G	G	G	G	G	G	G	G	G	G	G	G	G	G	G	G	G	G	G	G	A	A	G	G	G	G	G	G	G	G	G	G	G	G	G	G	G	G	G	G	G	G	G	G
AY603973.1_96976	G	G	G	G	G	G	G	G	G	G	G	G	G	G	G	G	G	G	G	G	G	G	G	G	G	G	G	G	G	G	A	G	G	G	G	G	G	G	G	G	G	G	G	G	G	G	G	G	G
AY603973.1_97063	T	T	T	T	T	T	T	T	T	T	T	T	T	T	T	T	T	T	T	T	T	C	T	T	T	T	T	T	T	T	T	T	T	T	T	T	T	T	T	T	T	T	T	T	T	T	T	T	T
AY603973.1_97222	G	G	G	G	G	G	A	A	A	A	A	A	A	A	A	A	A	A	G	A	A	G	G	G	G	A	A	A	G	A	G	G	G	G	G	G	G	G	G	G	G	A	A	A	A	A	A	A	A
AY603973.1_97411	T	T	T	T	T	T	C	C	C	C	C	C	C	C	C	C	C	C	T	C	C	T	T	T	T	C	C	C	T	C	T	T	T	T	T	T	T	T	T	T	T	C	C	C	C	C	C	C	C
AY603973.1_97419	A	A	A	A	A	A	A	A	A	A	A	A	A	A	A	A	A	A	A	A	A	A	C	A	C	A	A	A	A	A	C	C	C	C	C	C	C	A	A	A	C	A	A	A	A	A	A	A	A
AY603973.1_97467	G	A	G	G	G	G	G	G	G	G	G	G	G	G	G	G	G	G	G	G	G	G	G	G	G	G	G	G	G	G	G	G	G	G	G	G	G	G	G	G	G	G	G	G	G	G	G	G	G
AY603973.1_97519	G	G	G	G	G	G	G	G	G	G	G	A	G	G	G	G	G	G	G	G	G	G	G	G	G	G	G	G	G	G	G	G	G	G	G	G	G	G	G	G	G	G	G	G	G	G	G	G	G
AY603973.1_97878	T	T	T	T	T	T	T	T	T	T	T	T	T	T	T	T	T	T	T	T	T	T	T	T	T	T	T	T	T	T	T	T	T	T	T	T	T	T	T	T	T	T	T	T	T	T	T	T	T
AY603973.1_98584	A	A	A	A	A	A	A	A	A	A	A	A	A	A	A	A	A	A	A	A	A	A	G	A	A	A	A	A	A	A	A	A	A	A	A	A	A	A	A	A	A	A	A	A	A	A	A	A	A
AY603973.1_98593	C	C	C	C	C	C	T	T	T	T	T	T	T	T	T	T	T	T	C	T	T	C	C	C	C	T	T	T	C	T	C	C	C	C	C	C	C	C	C	C	C	T	T	T	T	T	T	T	T
AY603973.1_98715	C	C	C	C	C	C	C	C	C	C	C	C	C	C	C	C	C	C	C	C	C	C	C	C	C	C	C	C	C	C	C	C	C	C	C	C	C	C	C	C	C	C	C	C	C	C	C	C	C
AY603973.1_98777	G	G	G	G	G	G	G	G	G	G	G	G	G	G	G	G	G	G	G	G	G	G	G	G	G	G	G	G	G	G	G	G	G	G	G	G	G	G	G	G	G	G	G	G	G	G	G	G	G
AY603973.1_98783	G	G	G	G	G	G	G	G	G	G	G	G	G	G	G	G	G	G	G	G	G	G	G	G	G	G	G	G	G	G	G	A	G	G	G	G	G	G	G	G	G	G	G	G	G	G	G	G	G
AY603973.1_98857	G	G	G	G	G	G	G	G	G	G	G	G	G	G	G	G	G	G	G	A	G	G	G	G	G	G	G	G	G	G	G	G	G	G	G	G	G	G	G	G	G	G	G	G	G	G	G	G	G
AY603973.1_99076	C	C	C	C	C	C	A	A	A	A	A	A	A	A	A	A	A	A	C	A	A	C	C	C	C	A	A	A	C	A	C	C	C	C	C	C	C	C	C	C	C	A	A	A	A	A	A	A	A
AY603973.1_99313	A	A	A	A	A	A	G	G	G	G	G	G	G	G	G	G	G	G	A	G	G	A	G	A	G	G	G	G	A	G	G	G	G	G	G	G	G	A	A	A	G	G	G	G	G	G	G	G	G
AY603973.1_99350	G	G	G	G	G	G	A	A	A	A	A	A	A	A	A	A	A	A	G	A	A	G	G	G	G	A	A	A	G	A	G	G	G	G	G	G	G	G	G	G	G	A	A	A	A	A	A	A	A
AY603973.1_99436	T	T	T	T	T	T	C	T	T	T	T	T	T	T	T	T	T	T	T	T	T	T	T	T	T	T	T	T	T	T	T	T	T	T	T	T	T	T	T	T	T	T	T	T	T	T	T	T	T
AY603973.1_99514	G	G	G	G	G	G	A	A	A	A	A	A	A	A	A	A	A	A	G	A	A	G	G	G	G	A	A	A	G	A	G	G	G	G	G	G	G	G	G	G	G	A	A	A	A	A	A	A	A
AY603973.1_99853	C	C	C	T	C	T	T	T	T	T	T	T	T	T	T	T	T	T	C	T	T	C	T	C	T	T	T	T	C	T	T	T	T	T	T	T	T	C	C	C	T	T	T	T	T	T	T	T	T
AY603973.1_99988	C	C	C	C	C	C	C	C	C	C	C	C	C	C	C	C	C	C	C	C	C	C	C	C	C	C	C	C	C	C	C	C	C	T	C	T	C	C	C	C	C	C	C	C	C	C	C	C	C
[truncated: 137 more columns]
